# Supplementary material for: Public interest in biodiversity and climate change: A comparative culturomics study of China and the UK
Source: PLoS One. 2026 Jan 14;21(1):e0338006. doi: 10.1371/journal.pone.0338006 (PMC12803463; doi:10.1371/journal.pone.0338006)
Supplement: S1 Dataset — (ZIP) [file pone.0338006.s004.zip]

Archive with 5 entries (4 files):
- Gooogle Trends and Baidu Index Dataset/
- Gooogle Trends and Baidu Index Dataset/Baidu Index Biodiversity.xlsx
- Gooogle Trends and Baidu Index Dataset/Baidu Index Climate change.xlsx
- Gooogle Trends and Baidu Index Dataset/Google Trends Biodiversity.xlsx
- Gooogle Trends and Baidu Index Dataset/Google Trends Climate Change.xlsx
