# Supplementary material for: Public interest in biodiversity and climate change: A comparative culturomics study of China and the UK
Source: PLoS One. 2026 Jan 14;21(1):e0338006. doi: 10.1371/journal.pone.0338006 (PMC12803463; doi:10.1371/journal.pone.0338006)
Supplement: S1 Dataset — (ZIP) [file pone.0338006.s004.zip › Gooogle Trends and Baidu Index Dataset/Baidu Index Biodiversity.xlsx]

## Sheet: all
2011-01-03	581		Jan-11	3440
2011-01-04	524		Jan-11	2837
2011-01-05	463		Jan-11	1838
2011-01-06	511		Jan-11	1262
2011-01-07	443		Jan-11	1151
2011-01-08	463		Feb-11	1535
2011-01-09	455		Feb-11	1766
2011-01-10	400		Feb-11	1999
2011-01-11	436		Feb-11	1987
2011-01-12	497		Mar-11	2067
2011-01-13	479		Mar-11	2012
2011-01-14	345		Mar-11	2054
2011-01-15	346		Mar-11	2130
2011-01-16	334		Apr-11	2453
2011-01-17	366		Apr-11	2526
2011-01-18	328		Apr-11	3483
2011-01-19	299		Apr-11	3184
2011-01-20	249		May-11	3915
2011-01-21	235		May-11	3416
2011-01-22	164		May-11	4141
2011-01-23	197		May-11	4240
2011-01-24	190		May-11	3582
2011-01-25	199		Jun-11	3815
2011-01-26	182		Jun-11	3003
2011-01-27	169		Jun-11	3119
2011-01-28	184		Jun-11	2439
2011-01-29	156		Jul-11	2008
2011-01-30	182		Jul-11	1505
2011-01-31	195		Jul-11	1428
2011-02-01	182		Jul-11	1319
2011-02-02	143		Aug-11	1433
2011-02-03	173		Aug-11	1466
2011-02-04	152		Aug-11	1544
2011-02-05	139		Aug-11	1652
2011-02-06	167		Aug-11	1796
2011-02-07	206		Sep-11	1750
2011-02-08	172		Sep-11	1777
2011-02-09	218		Sep-11	1957
2011-02-10	237		Sep-11	1742
2011-02-11	255		Oct-11	1797
2011-02-12	226		Oct-11	2226
2011-02-13	221		Oct-11	2507
2011-02-14	240		Oct-11	2664
2011-02-15	262		Oct-11	2538
2011-02-16	256		Nov-11	2950
2011-02-17	259		Nov-11	2760
2011-02-18	250		Nov-11	2859
2011-02-19	271		Nov-11	3017
2011-02-20	228		Dec-11	3340
2011-02-21	292		Dec-11	3600
2011-02-22	296		Dec-11	4487
2011-02-23	321		Dec-11	3982
2011-02-24	318		Jan-12	4010
2011-02-25	267		Jan-12	2630
2011-02-26	235		Jan-12	1295
2011-02-27	270		Jan-12	1279
2011-02-28	278		Jan-12	1721
2011-03-01	299		Feb-12	1923
2011-03-02	280		Feb-12	1885
2011-03-03	294		Feb-12	2109
2011-03-04	274		Feb-12	2322
2011-03-05	249		Mar-12	2444
2011-03-06	313		Mar-12	2640
2011-03-07	308		Mar-12	2576
2011-03-08	262		Mar-12	2622
2011-03-09	322		Apr-12	2654
2011-03-10	274		Apr-12	3177
2011-03-11	314		Apr-12	3156
2011-03-12	267		Apr-12	2738
2011-03-13	320		Apr-12	3040
2011-03-14	279		May-12	3130
2011-03-15	307		May-12	3390
2011-03-16	295		May-12	3431
2011-03-17	306		May-12	3589
2011-03-18	319		Jun-12	4096
2011-03-19	254		Jun-12	3674
2011-03-20	252		Jun-12	3289
2011-03-21	316		Jun-12	2767
2011-03-22	332		Jul-12	2192
2011-03-23	281		Jul-12	2200
2011-03-24	323		Jul-12	1588
2011-03-25	277		Jul-12	1506
2011-03-26	258		Jul-12	1502
2011-03-27	267		Aug-12	1408
2011-03-28	329		Aug-12	1553
2011-03-29	381		Aug-12	1546
2011-03-30	305		Aug-12	1848
2011-03-31	319		Sep-12	2016
2011-04-01	309		Sep-12	1899
2011-04-02	268		Sep-12	2083
2011-04-03	219		Sep-12	1892
2011-04-04	282		Oct-12	1568
2011-04-05	351		Oct-12	2102
2011-04-06	314		Oct-12	2596
2011-04-07	356		Oct-12	2940
2011-04-08	330		Oct-12	2778
2011-04-09	416		Nov-12	2886
2011-04-10	404		Nov-12	2826
2011-04-11	438		Nov-12	2913
2011-04-12	372		Nov-12	3240
2011-04-13	371		Dec-12	3447
2011-04-14	394		Dec-12	3743
2011-04-15	293		Dec-12	4086
2011-04-16	316		Dec-12	4287
2011-04-17	342		Dec-12	3807
2011-04-18	346		Jan-13	4057
2011-04-19	381		Jan-13	3135
2011-04-20	384		Jan-13	2460
2011-04-21	427		Jan-13	2038
2011-04-22	856		Feb-13	1769
2011-04-23	547		Feb-13	1850
2011-04-24	542		Feb-13	2272
2011-04-25	510		Feb-13	2226
2011-04-26	538		Mar-13	2373
2011-04-27	515		Mar-13	2465
2011-04-28	483		Mar-13	2608
2011-04-29	371		Mar-13	2694
2011-04-30	364		Apr-13	2436
2011-05-01	403		Apr-13	2853
2011-05-02	592		Apr-13	2925
2011-05-03	519		Apr-13	3036
2011-05-04	589		Apr-13	2898
2011-05-05	584		May-13	3566
2011-05-06	531		May-13	3492
2011-05-07	514		May-13	3833
2011-05-08	586		May-13	3692
2011-05-09	522		Jun-13	4312
2011-05-10	475		Jun-13	3137
2011-05-11	520		Jun-13	3203
2011-05-12	475		Jun-13	2761
2011-05-13	422		Jul-13	2400
2011-05-14	437		Jul-13	2087
2011-05-15	565		Jul-13	1805
2011-05-16	567		Jul-13	1542
2011-05-17	573		Jul-13	1416
2011-05-18	602		Aug-13	1538
2011-05-19	616		Aug-13	1491
2011-05-20	597		Aug-13	1634
2011-05-21	574		Aug-13	1688
2011-05-22	612		Sep-13	1895
2011-05-23	899		Sep-13	1991
2011-05-24	583		Sep-13	1953
2011-05-25	531		Sep-13	2074
2011-05-26	577		Sep-13	1916
2011-05-27	468		Oct-13	2470
2011-05-28	632		Oct-13	2353
2011-05-29	550		Oct-13	2540
2011-05-30	623		Oct-13	2923
2011-05-31	532		Nov-13	2914
2011-06-01	509		Nov-13	2885
2011-06-02	517		Nov-13	3157
2011-06-03	489		Nov-13	2846
2011-06-04	479		Dec-13	3052
2011-06-05	433		Dec-13	3391
2011-06-06	487		Dec-13	3605
2011-06-07	609		Dec-13	3888
2011-06-08	524		Dec-13	3955
2011-06-09	557		Jan-14	4616
2011-06-10	491		Jan-14	3393
2011-06-11	518		Jan-14	2148
2011-06-12	629		Jan-14	1564
2011-06-13	449		Feb-14	2048
2011-06-14	543		Feb-14	2213
2011-06-15	406		Feb-14	2186
2011-06-16	400		Feb-14	2351
2011-06-17	416		Mar-14	2419
2011-06-18	357		Mar-14	2577
2011-06-19	432		Mar-14	2394
2011-06-20	472		Mar-14	2466
2011-06-21	575		Mar-14	2308
2011-06-22	431		Apr-14	2652
2011-06-23	616		Apr-14	2978
2011-06-24	345		Apr-14	2986
2011-06-25	310		Apr-14	2488
2011-06-26	370		May-14	2947
2011-06-27	393		May-14	3009
2011-06-28	352		May-14	3347
2011-06-29	406		May-14	3129
2011-06-30	337		Jun-14	3794
2011-07-01	334		Jun-14	3652
2011-07-02	296		Jun-14	3133
2011-07-03	321		Jun-14	2730
2011-07-04	345		Jun-14	2108
2011-07-05	312		Jul-14	1897
2011-07-06	366		Jul-14	1601
2011-07-07	283		Jul-14	1609
2011-07-08	242		Jul-14	1614
2011-07-09	244		Aug-14	1606
2011-07-10	216		Aug-14	1668
2011-07-11	238		Aug-14	1660
2011-07-12	210		Aug-14	1628
2011-07-13	310		Sep-14	1765
2011-07-14	189		Sep-14	1989
2011-07-15	198		Sep-14	2195
2011-07-16	177		Sep-14	2460
2011-07-17	183		Sep-14	1908
2011-07-18	229		Oct-14	2690
2011-07-19	217		Oct-14	2656
2011-07-20	234		Oct-14	2862
2011-07-21	232		Oct-14	3193
2011-07-22	199		Nov-14	3215
2011-07-23	156		Nov-14	3057
2011-07-24	161		Nov-14	2952
2011-07-25	187		Nov-14	3122
2011-07-26	191		Dec-14	3210
2011-07-27	196		Dec-14	3563
2011-07-28	151		Dec-14	3625
2011-07-29	202		Dec-14	3913
2011-07-30	209		Dec-14	3843
2011-07-31	183		Jan-15	3938
2011-08-01	222		Jan-15	4100
2011-08-02	211		Jan-15	3067
2011-08-03	207		Jan-15	2709
2011-08-04	236		Feb-15	2512
2011-08-05	201		Feb-15	2082
2011-08-06	159		Feb-15	1773
2011-08-07	197		Feb-15	2471
2011-08-08	219		Mar-15	2529
2011-08-09	225		Mar-15	2728
2011-08-10	216		Mar-15	2758
2011-08-11	233		Mar-15	2826
2011-08-12	204		Mar-15	2556
2011-08-13	176		Apr-15	2989
2011-08-14	193		Apr-15	2916
2011-08-15	199		Apr-15	3025
2011-08-16	222		Apr-15	2938
2011-08-17	224		May-15	3422
2011-08-18	234		May-15	3489
2011-08-19	227		May-15	3925
2011-08-20	231		May-15	3710
2011-08-21	207		Jun-15	3947
2011-08-22	274		Jun-15	3831
2011-08-23	235		Jun-15	3381
2011-08-24	228		Jun-15	3674
2011-08-25	246		Jun-15	3138
2011-08-26	210		Jul-15	2677
2011-08-27	235		Jul-15	2122
2011-08-28	224		Jul-15	2124
2011-08-29	264		Jul-15	2029
2011-08-30	265		Aug-15	2139
2011-08-31	247		Aug-15	1941
2011-09-01	251		Aug-15	1929
2011-09-02	304		Aug-15	1926
2011-09-03	220		Aug-15	2108
2011-09-04	245		Sep-15	2122
2011-09-05	240		Sep-15	2319
2011-09-06	248		Sep-15	2389
2011-09-07	271		Sep-15	2351
2011-09-08	308		Oct-15	2771
2011-09-09	252		Oct-15	2895
2011-09-10	205		Oct-15	2952
2011-09-11	226		Oct-15	3095
2011-09-12	224		Nov-15	3303
2011-09-13	260		Nov-15	3050
2011-09-14	261		Nov-15	2921
2011-09-15	260		Nov-15	3152
2011-09-16	227		Nov-15	3233
2011-09-17	263		Dec-15	3317
2011-09-18	282		Dec-15	3917
2011-09-19	288		Dec-15	4166
2011-09-20	262		Dec-15	3701
2011-09-21	311		Jan-16	4226
2011-09-22	284		Jan-16	3606
2011-09-23	255		Jan-16	2888
2011-09-24	261		Jan-16	2341
2011-09-25	296		Feb-16	1913
2011-09-26	303		Feb-16	1888
2011-09-27	247		Feb-16	2405
2011-09-28	274		Feb-16	2449
2011-09-29	279		Feb-16	2516
2011-09-30	245		Mar-16	2611
2011-10-01	207		Mar-16	2786
2011-10-02	187		Mar-16	2766
2011-10-03	190		Mar-16	2770
2011-10-04	203		Apr-16	2747
2011-10-05	220		Apr-16	2867
2011-10-06	249		Apr-16	2944
2011-10-07	298		Apr-16	3165
2011-10-08	322		May-16	3077
2011-10-09	315		May-16	3179
2011-10-10	399		May-16	4149
2011-10-11	316		May-16	3696
2011-10-12	312		May-16	3530
2011-10-13	309		Jun-16	3745
2011-10-14	310		Jun-16	3512
2011-10-15	289		Jun-16	3259
2011-10-16	291		Jun-16	2858
2011-10-17	390		Jul-16	2398
2011-10-18	400		Jul-16	1935
2011-10-19	397		Jul-16	1955
2011-10-20	319		Jul-16	1886
2011-10-21	328		Aug-16	1796
2011-10-22	313		Aug-16	1762
2011-10-23	360		Aug-16	1788
2011-10-24	446		Aug-16	1979
2011-10-25	345		Aug-16	2309
2011-10-26	459		Sep-16	2448
2011-10-27	399		Sep-16	2463
2011-10-28	328		Sep-16	2557
2011-10-29	340		Sep-16	2530
2011-10-30	347		Oct-16	2558
2011-10-31	362		Oct-16	2857
2011-11-01	417		Oct-16	3199
2011-11-02	358		Oct-16	3303
2011-11-03	364		Oct-16	3118
2011-11-04	318		Nov-16	3241
2011-11-05	316		Nov-16	3032
2011-11-06	403		Nov-16	2995
2011-11-07	496		Nov-16	3238
2011-11-08	436		Dec-16	3834
2011-11-09	484		Dec-16	3947
2011-11-10	455		Dec-16	4941
2011-11-11	372		Dec-16	4042
2011-11-12	315		Jan-17	4199
2011-11-13	392		Jan-17	3229
2011-11-14	413		Jan-17	2196
2011-11-15	400		Jan-17	1861
2011-11-16	486		Jan-17	2215
2011-11-17	403		Feb-17	2512
2011-11-18	381		Feb-17	2491
2011-11-19	327		Feb-17	2663
2011-11-20	350		Feb-17	2930
2011-11-21	437		Mar-17	3255
2011-11-22	443		Mar-17	3415
2011-11-23	398		Mar-17	3519
2011-11-24	441		Mar-17	3335
2011-11-25	371		Apr-17	3970
2011-11-26	336		Apr-17	4733
2011-11-27	433		Apr-17	4261
2011-11-28	468		Apr-17	4042
2011-11-29	454		May-17	3992
2011-11-30	487		May-17	4726
2011-12-01	400		May-17	4895
2011-12-02	397		May-17	5673
2011-12-03	354		May-17	4957
2011-12-04	457		Jun-17	6006
2011-12-05	494		Jun-17	4402
2011-12-06	521		Jun-17	4463
2011-12-07	510		Jun-17	3251
2011-12-08	543		Jul-17	2421
2011-12-09	420		Jul-17	2353
2011-12-10	407		Jul-17	2192
2011-12-11	445		Jul-17	2168
2011-12-12	467		Jul-17	2075
2011-12-13	559		Aug-17	2145
2011-12-14	569		Aug-17	2049
2011-12-15	590		Aug-17	2098
2011-12-16	453		Aug-17	2144
2011-12-17	454		Sep-17	2267
2011-12-18	508		Sep-17	2433
2011-12-19	618		Sep-17	2504
2011-12-20	706		Sep-17	2457
2011-12-21	651		Oct-17	2367
2011-12-22	677		Oct-17	2703
2011-12-23	642		Oct-17	2737
2011-12-24	539		Oct-17	2920
2011-12-25	654		Oct-17	3028
2011-12-26	710		Nov-17	3101
2011-12-27	639		Nov-17	3155
2011-12-28	674		Nov-17	2964
2011-12-29	611		Nov-17	3179
2011-12-30	596		Dec-17	3375
2011-12-31	360		Dec-17	3601
2012-01-01	392		Dec-17	4040
2012-01-02	542		Dec-17	4267
2012-01-03	542		Jan-18	5002
2012-01-04	612		Jan-18	4757
2012-01-05	592		Jan-18	4039
2012-01-06	760		Jan-18	3409
2012-01-07	481		Jan-18	2603
2012-01-08	481		Feb-18	2532
2012-01-09	502		Feb-18	1970
2012-01-10	493		Feb-18	2635
2012-01-11	460		Feb-18	2636
2012-01-12	400		Mar-18	3248
2012-01-13	324		Mar-18	3187
2012-01-14	205		Mar-18	3453
2012-01-15	246		Mar-18	4418
2012-01-16	210		Apr-18	4483
2012-01-17	200		Apr-18	5680
2012-01-18	188		Apr-18	6877
2012-01-19	195		Apr-18	5325
2012-01-20	189		Apr-18	4765
2012-01-21	173		May-18	5486
2012-01-22	140		May-18	4813
2012-01-23	153		May-18	5526
2012-01-24	152		May-18	4840
2012-01-25	179		Jun-18	5295
2012-01-26	170		Jun-18	3844
2012-01-27	205		Jun-18	4156
2012-01-28	183		Jun-18	3875
2012-01-29	237		Jul-18	3160
2012-01-30	203		Jul-18	2601
2012-01-31	269		Jul-18	2340
2012-02-01	248		Jul-18	2175
2012-02-02	252		Jul-18	2325
2012-02-03	249		Aug-18	2358
2012-02-04	254		Aug-18	2245
2012-02-05	246		Aug-18	2513
2012-02-06	278		Aug-18	2652
2012-02-07	248		Sep-18	2727
2012-02-08	287		Sep-18	2818
2012-02-09	298		Sep-18	2417
2012-02-10	272		Sep-18	2829
2012-02-11	272		Oct-18	2865
2012-02-12	268		Oct-18	3414
2012-02-13	294		Oct-18	3438
2012-02-14	276		Oct-18	3629
2012-02-15	282		Oct-18	3550
2012-02-16	291		Nov-18	3681
2012-02-17	246		Nov-18	3780
2012-02-18	242		Nov-18	3859
2012-02-19	254		Nov-18	3581
2012-02-20	302		Dec-18	3266
2012-02-21	297		Dec-18	3372
2012-02-22	319		Dec-18	4016
2012-02-23	349		Dec-18	4088
2012-02-24	275		Dec-18	5255
2012-02-25	282		Jan-19	4273
2012-02-26	285		Jan-19	3098
2012-02-27	315		Jan-19	3001
2012-02-28	345		Jan-19	2132
2012-02-29	347		Feb-19	1799
2012-03-01	328		Feb-19	2720
2012-03-02	352		Feb-19	2968
2012-03-03	288		Feb-19	2994
2012-03-04	347		Mar-19	3137
2012-03-05	326		Mar-19	3326
2012-03-06	357		Mar-19	4056
2012-03-07	342		Mar-19	4183
2012-03-08	368		Apr-19	6729
2012-03-09	353		Apr-19	6867
2012-03-10	331		Apr-19	5853
2012-03-11	367		Apr-19	6194
2012-03-12	383		Apr-19	5415
2012-03-13	395		May-19	5900
2012-03-14	365		May-19	6443
2012-03-15	445		May-19	7458
2012-03-16	391		May-19	7650
2012-03-17	293		Jun-19	7567
2012-03-18	368		Jun-19	6433
2012-03-19	339		Jun-19	5507
2012-03-20	415		Jun-19	3953
2012-03-21	419		Jul-19	3205
2012-03-22	399		Jul-19	2706
2012-03-23	356		Jul-19	2391
2012-03-24	324		Jul-19	2361
2012-03-25	324		Jul-19	2364
2012-03-26	438		Aug-19	2385
2012-03-27	391		Aug-19	2253
2012-03-28	421		Aug-19	2583
2012-03-29	426		Aug-19	2879
2012-03-30	366		Sep-19	2952
2012-03-31	305		Sep-19	2787
2012-04-01	275		Sep-19	3112
2012-04-02	297		Sep-19	2945
2012-04-03	297		Sep-19	2644
2012-04-04	441		Oct-19	3397
2012-04-05	481		Oct-19	3341
2012-04-06	360		Oct-19	3782
2012-04-07	305		Oct-19	3910
2012-04-08	473		Nov-19	4311
2012-04-09	450		Nov-19	4378
2012-04-10	539		Nov-19	4001
2012-04-11	464		Nov-19	4328
2012-04-12	460		Dec-19	4116
2012-04-13	420		Dec-19	3774
2012-04-14	361		Dec-19	4979
2012-04-15	483		Dec-19	4731
2012-04-16	546		Dec-19	4615
2012-04-17	480		Jan-20	4271
2012-04-18	502		Jan-20	2716
2012-04-19	497		Jan-20	2070
2012-04-20	394		Jan-20	2803
2012-04-21	381		Feb-20	3723
2012-04-22	356		Feb-20	4012
2012-04-23	379		Feb-20	4998
2012-04-24	480		Feb-20	5857
2012-04-25	451		Mar-20	6482
2012-04-26	420		Mar-20	6264
2012-04-27	396		Mar-20	6060
2012-04-28	296		Mar-20	6323
2012-04-29	316		Mar-20	6755
2012-04-30	346		Apr-20	6440
2012-05-01	463		Apr-20	5849
2012-05-02	497		Apr-20	6782
2012-05-03	433		Apr-20	4962
2012-05-04	401		May-20	5041
2012-05-05	396		May-20	6022
2012-05-06	504		May-20	8529
2012-05-07	406		May-20	6075
2012-05-08	562		Jun-20	6148
2012-05-09	436		Jun-20	5688
2012-05-10	441		Jun-20	6623
2012-05-11	353		Jun-20	5740
2012-05-12	479		Jun-20	5484
2012-05-13	453		Jul-20	5134
2012-05-14	518		Jul-20	4279
2012-05-15	476		Jul-20	3061
2012-05-16	473		Jul-20	3022
2012-05-17	456		Aug-20	2893
2012-05-18	494		Aug-20	2978
2012-05-19	461		Aug-20	2993
2012-05-20	512		Aug-20	3668
2012-05-21	569		Aug-20	3294
2012-05-22	622		Sep-20	3184
2012-05-23	476		Sep-20	3427
2012-05-24	466		Sep-20	3713
2012-05-25	412		Sep-20	4430
2012-05-26	364		Oct-20	4430
2012-05-27	522		Oct-20	4661
2012-05-28	580		Oct-20	4237
2012-05-29	531		Oct-20	4858
2012-05-30	557		Nov-20	5268
2012-05-31	503		Nov-20	5238
2012-06-01	476		Nov-20	5599
2012-06-02	412		Nov-20	5794
2012-06-03	530		Nov-20	5715
2012-06-04	595		Dec-20	6206
2012-06-05	631		Dec-20	6445
2012-06-06	654		Dec-20	7176
2012-06-07	609		Dec-20	6068
2012-06-08	573		Jan-21	6193
2012-06-09	487		Jan-21	5491
2012-06-10	547		Jan-21	5165
2012-06-11	619		Jan-21	4915
2012-06-12	614		Feb-21	5291
2012-06-13	656		Feb-21	3945
2012-06-14	514		Feb-21	6602
2012-06-15	481		Feb-21	9356
2012-06-16	359		Mar-21	7715
2012-06-17	431		Mar-21	6877
2012-06-18	466		Mar-21	6840
2012-06-19	474		Mar-21	8178
2012-06-20	473		Mar-21	7314
2012-06-21	843		Apr-21	7764
2012-06-22	330		Apr-21	8117
2012-06-23	340		Apr-21	8698
2012-06-24	363		Apr-21	7006
2012-06-25	405		May-21	7538
2012-06-26	563		May-21	8629
2012-06-27	432		May-21	10204
2012-06-28	415		May-21	9018
2012-06-29	338		May-21	8638
2012-06-30	308		Jun-21	8239
2012-07-01	306		Jun-21	8030
2012-07-02	322		Jun-21	7519
2012-07-03	346		Jun-21	6028
2012-07-04	310		Jul-21	5374
2012-07-05	411		Jul-21	4237
2012-07-06	303		Jul-21	4232
2012-07-07	247		Jul-21	4109
2012-07-08	253		Aug-21	4001
2012-07-09	379		Aug-21	5220
2012-07-10	553		Aug-21	5809
2012-07-11	261		Aug-21	7408
2012-07-12	297		Aug-21	6171
2012-07-13	266		Sep-21	7018
2012-07-14	224		Sep-21	7695
2012-07-15	220		Sep-21	8325
2012-07-16	239		Sep-21	8400
2012-07-17	240		Oct-21	10847
2012-07-18	269		Oct-21	19544
2012-07-19	246		Oct-21	13094
2012-07-20	207		Oct-21	10074
2012-07-21	190		Nov-21	9299
2012-07-22	197		Nov-21	8791
2012-07-23	231		Nov-21	8965
2012-07-24	237		Nov-21	8761
2012-07-25	215		Nov-21	8963
2012-07-26	236		Dec-21	8635
2012-07-27	222		Dec-21	8681
2012-07-28	185		Dec-21	8487
2012-07-29	180		Dec-21	7148
2012-07-30	239		Jan-22	7041
2012-07-31	233		Jan-22	5963
2012-08-01	203		Jan-22	5455
2012-08-02	226		Jan-22	4963
2012-08-03	240		Jan-22	3497
2012-08-04	180		Feb-22	6313
2012-08-05	181		Feb-22	6133
2012-08-06	213		Feb-22	6100
2012-08-07	208		Feb-22	6479
2012-08-08	223		Mar-22	6190
2012-08-09	203		Mar-22	7322
2012-08-10	210		Mar-22	8160
2012-08-11	163		Mar-22	8677
2012-08-12	188		Apr-22	8627
2012-08-13	210		Apr-22	8535
2012-08-14	209		Apr-22	8893
2012-08-15	252		Apr-22	8050
2012-08-16	224		May-22	8424
2012-08-17	244		May-22	9235
2012-08-18	194		May-22	12854
2012-08-19	220		May-22	10227
2012-08-20	231		May-22	8825
2012-08-21	199		Jun-22	8897
2012-08-22	221		Jun-22	8776
2012-08-23	242		Jun-22	8287
2012-08-24	239		Jun-22	6121
2012-08-25	203		Jul-22	5234
2012-08-26	211		Jul-22	4740
2012-08-27	254		Jul-22	4432
2012-08-28	233		Jul-22	4088
2012-08-29	280		Aug-22	3623
2012-08-30	340		Aug-22	3872
2012-08-31	275		Aug-22	3949
2012-09-01	230		Aug-22	4343
2012-09-02	236		Aug-22	4731
2012-09-03	324		Sep-22	5396
2012-09-04	297		Sep-22	5822
2012-09-05	327		Sep-22	5894
2012-09-06	284		Sep-22	5712
2012-09-07	265		Oct-22	5369
2012-09-08	227		Oct-22	5472
2012-09-09	292		Oct-22	6090
2012-09-10	271		Oct-22	6152
2012-09-11	286		Oct-22	6271
2012-09-12	299
2012-09-13	268
2012-09-14	267
2012-09-15	228
2012-09-16	280
2012-09-17	271
2012-09-18	355
2012-09-19	360
2012-09-20	334
2012-09-21	276
2012-09-22	228
2012-09-23	259
2012-09-24	309
2012-09-25	271
2012-09-26	317
2012-09-27	274
2012-09-28	296
2012-09-29	237
2012-09-30	188
2012-10-01	167
2012-10-02	205
2012-10-03	225
2012-10-04	227
2012-10-05	239
2012-10-06	245
2012-10-07	260
2012-10-08	352
2012-10-09	310
2012-10-10	304
2012-10-11	349
2012-10-12	253
2012-10-13	236
2012-10-14	298
2012-10-15	300
2012-10-16	339
2012-10-17	384
2012-10-18	440
2012-10-19	327
2012-10-20	369
2012-10-21	437
2012-10-22	569
2012-10-23	488
2012-10-24	421
2012-10-25	392
2012-10-26	314
2012-10-27	356
2012-10-28	400
2012-10-29	365
2012-10-30	415
2012-10-31	387
2012-11-01	435
2012-11-02	340
2012-11-03	395
2012-11-04	441
2012-11-05	447
2012-11-06	471
2012-11-07	438
2012-11-08	393
2012-11-09	374
2012-11-10	338
2012-11-11	425
2012-11-12	439
2012-11-13	457
2012-11-14	401
2012-11-15	384
2012-11-16	330
2012-11-17	359
2012-11-18	456
2012-11-19	421
2012-11-20	418
2012-11-21	392
2012-11-22	459
2012-11-23	421
2012-11-24	325
2012-11-25	477
2012-11-26	438
2012-11-27	430
2012-11-28	493
2012-11-29	457
2012-11-30	421
2012-12-01	447
2012-12-02	554
2012-12-03	508
2012-12-04	511
2012-12-05	517
2012-12-06	530
2012-12-07	431
2012-12-08	441
2012-12-09	509
2012-12-10	508
2012-12-11	513
2012-12-12	558
2012-12-13	580
2012-12-14	508
2012-12-15	465
2012-12-16	611
2012-12-17	647
2012-12-18	616
2012-12-19	621
2012-12-20	668
2012-12-21	454
2012-12-22	449
2012-12-23	631
2012-12-24	641
2012-12-25	782
2012-12-26	609
2012-12-27	643
2012-12-28	600
2012-12-29	519
2012-12-30	493
2012-12-31	457
2013-01-01	481
2013-01-02	624
2013-01-03	602
2013-01-04	519
2013-01-05	505
2013-01-06	619
2013-01-07	505
2013-01-08	586
2013-01-09	586
2013-01-10	759
2013-01-11	570
2013-01-12	519
2013-01-13	532
2013-01-14	506
2013-01-15	492
2013-01-16	518
2013-01-17	459
2013-01-18	402
2013-01-19	360
2013-01-20	398
2013-01-21	344
2013-01-22	413
2013-01-23	483
2013-01-24	362
2013-01-25	308
2013-01-26	278
2013-01-27	272
2013-01-28	295
2013-01-29	289
2013-01-30	293
2013-01-31	300
2013-02-01	282
2013-02-02	306
2013-02-03	273
2013-02-04	266
2013-02-05	264
2013-02-06	243
2013-02-07	353
2013-02-08	266
2013-02-09	182
2013-02-10	195
2013-02-11	205
2013-02-12	237
2013-02-13	245
2013-02-14	274
2013-02-15	260
2013-02-16	321
2013-02-17	308
2013-02-18	287
2013-02-19	343
2013-02-20	312
2013-02-21	328
2013-02-22	306
2013-02-23	323
2013-02-24	373
2013-02-25	320
2013-02-26	338
2013-02-27	283
2013-02-28	329
2013-03-01	309
2013-03-02	303
2013-03-03	344
2013-03-04	311
2013-03-05	364
2013-03-06	330
2013-03-07	366
2013-03-08	317
2013-03-09	332
2013-03-10	353
2013-03-11	325
2013-03-12	399
2013-03-13	405
2013-03-14	352
2013-03-15	310
2013-03-16	311
2013-03-17	363
2013-03-18	380
2013-03-19	413
2013-03-20	379
2013-03-21	400
2013-03-22	371
2013-03-23	299
2013-03-24	366
2013-03-25	381
2013-03-26	384
2013-03-27	426
2013-03-28	378
2013-03-29	339
2013-03-30	286
2013-03-31	500
2013-04-01	337
2013-04-02	421
2013-04-03	306
2013-04-04	279
2013-04-05	331
2013-04-06	361
2013-04-07	401
2013-04-08	436
2013-04-09	380
2013-04-10	439
2013-04-11	447
2013-04-12	361
2013-04-13	362
2013-04-14	428
2013-04-15	412
2013-04-16	439
2013-04-17	458
2013-04-18	454
2013-04-19	364
2013-04-20	351
2013-04-21	447
2013-04-22	395
2013-04-23	487
2013-04-24	453
2013-04-25	486
2013-04-26	481
2013-04-27	399
2013-04-28	335
2013-04-29	321
2013-04-30	304
2013-05-01	468
2013-05-02	519
2013-05-03	410
2013-05-04	418
2013-05-05	458
2013-05-06	511
2013-05-07	502
2013-05-08	562
2013-05-09	549
2013-05-10	423
2013-05-11	494
2013-05-12	525
2013-05-13	543
2013-05-14	591
2013-05-15	490
2013-05-16	474
2013-05-17	444
2013-05-18	447
2013-05-19	503
2013-05-20	504
2013-05-21	538
2013-05-22	738
2013-05-23	571
2013-05-24	502
2013-05-25	468
2013-05-26	512
2013-05-27	545
2013-05-28	579
2013-05-29	525
2013-05-30	523
2013-05-31	466
2013-06-01	502
2013-06-02	552
2013-06-03	536
2013-06-04	621
2013-06-05	617
2013-06-06	730
2013-06-07	653
2013-06-08	720
2013-06-09	435
2013-06-10	378
2013-06-11	380
2013-06-12	471
2013-06-13	546
2013-06-14	449
2013-06-15	405
2013-06-16	508
2013-06-17	476
2013-06-18	533
2013-06-19	590
2013-06-20	417
2013-06-21	400
2013-06-22	343
2013-06-23	444
2013-06-24	421
2013-06-25	380
2013-06-26	508
2013-06-27	355
2013-06-28	369
2013-06-29	324
2013-06-30	404
2013-07-01	341
2013-07-02	387
2013-07-03	364
2013-07-04	338
2013-07-05	312
2013-07-06	330
2013-07-07	328
2013-07-08	343
2013-07-09	331
2013-07-10	327
2013-07-11	291
2013-07-12	293
2013-07-13	256
2013-07-14	246
2013-07-15	260
2013-07-16	273
2013-07-17	241
2013-07-18	264
2013-07-19	364
2013-07-20	220
2013-07-21	183
2013-07-22	250
2013-07-23	278
2013-07-24	227
2013-07-25	225
2013-07-26	207
2013-07-27	179
2013-07-28	176
2013-07-29	197
2013-07-30	218
2013-07-31	215
2013-08-01	225
2013-08-02	204
2013-08-03	171
2013-08-04	186
2013-08-05	200
2013-08-06	220
2013-08-07	228
2013-08-08	219
2013-08-09	263
2013-08-10	209
2013-08-11	199
2013-08-12	225
2013-08-13	195
2013-08-14	222
2013-08-15	251
2013-08-16	202
2013-08-17	198
2013-08-18	198
2013-08-19	252
2013-08-20	248
2013-08-21	253
2013-08-22	224
2013-08-23	239
2013-08-24	191
2013-08-25	227
2013-08-26	244
2013-08-27	226
2013-08-28	252
2013-08-29	238
2013-08-30	288
2013-08-31	226
2013-09-01	214
2013-09-02	284
2013-09-03	323
2013-09-04	286
2013-09-05	289
2013-09-06	230
2013-09-07	231
2013-09-08	252
2013-09-09	305
2013-09-10	270
2013-09-11	297
2013-09-12	327
2013-09-13	285
2013-09-14	244
2013-09-15	263
2013-09-16	338
2013-09-17	291
2013-09-18	240
2013-09-19	211
2013-09-20	290
2013-09-21	279
2013-09-22	304
2013-09-23	308
2013-09-24	300
2013-09-25	340
2013-09-26	299
2013-09-27	295
2013-09-28	277
2013-09-29	255
2013-09-30	255
2013-10-01	252
2013-10-02	260
2013-10-03	238
2013-10-04	272
2013-10-05	307
2013-10-06	332
2013-10-07	381
2013-10-08	377
2013-10-09	385
2013-10-10	357
2013-10-11	349
2013-10-12	302
2013-10-13	319
2013-10-14	348
2013-10-15	324
2013-10-16	320
2013-10-17	406
2013-10-18	331
2013-10-19	297
2013-10-20	327
2013-10-21	389
2013-10-22	452
2013-10-23	334
2013-10-24	368
2013-10-25	293
2013-10-26	323
2013-10-27	381
2013-10-28	516
2013-10-29	412
2013-10-30	404
2013-10-31	446
2013-11-01	354
2013-11-02	361
2013-11-03	430
2013-11-04	415
2013-11-05	445
2013-11-06	416
2013-11-07	536
2013-11-08	347
2013-11-09	344
2013-11-10	411
2013-11-11	353
2013-11-12	406
2013-11-13	440
2013-11-14	433
2013-11-15	367
2013-11-16	372
2013-11-17	514
2013-11-18	547
2013-11-19	520
2013-11-20	478
2013-11-21	557
2013-11-22	354
2013-11-23	319
2013-11-24	382
2013-11-25	395
2013-11-26	548
2013-11-27	358
2013-11-28	422
2013-11-29	374
2013-11-30	352
2013-12-01	397
2013-12-02	419
2013-12-03	440
2013-12-04	500
2013-12-05	507
2013-12-06	346
2013-12-07	382
2013-12-08	458
2013-12-09	523
2013-12-10	536
2013-12-11	476
2013-12-12	575
2013-12-13	373
2013-12-14	372
2013-12-15	536
2013-12-16	452
2013-12-17	496
2013-12-18	498
2013-12-19	641
2013-12-20	578
2013-12-21	442
2013-12-22	498
2013-12-23	546
2013-12-24	561
2013-12-25	578
2013-12-26	669
2013-12-27	508
2013-12-28	433
2013-12-29	593
2013-12-30	552
2013-12-31	482
2014-01-01	605
2014-01-02	648
2014-01-03	486
2014-01-04	560
2014-01-05	622
2014-01-06	709
2014-01-07	654
2014-01-08	755
2014-01-09	450
2014-01-10	934
2014-01-11	507
2014-01-12	607
2014-01-13	598
2014-01-14	578
2014-01-15	570
2014-01-16	528
2014-01-17	429
2014-01-18	345
2014-01-19	345
2014-01-20	389
2014-01-21	338
2014-01-22	332
2014-01-23	298
2014-01-24	242
2014-01-25	269
2014-01-26	280
2014-01-27	246
2014-01-28	250
2014-01-29	311
2014-01-30	170
2014-01-31	167
2014-02-01	215
2014-02-02	205
2014-02-03	266
2014-02-04	279
2014-02-05	255
2014-02-06	315
2014-02-07	314
2014-02-08	292
2014-02-09	327
2014-02-10	274
2014-02-11	349
2014-02-12	335
2014-02-13	299
2014-02-14	306
2014-02-15	317
2014-02-16	333
2014-02-17	311
2014-02-18	326
2014-02-19	308
2014-02-20	302
2014-02-21	296
2014-02-22	320
2014-02-23	323
2014-02-24	366
2014-02-25	329
2014-02-26	303
2014-02-27	372
2014-02-28	302
2014-03-01	333
2014-03-02	346
2014-03-03	354
2014-03-04	360
2014-03-05	326
2014-03-06	356
2014-03-07	337
2014-03-08	332
2014-03-09	354
2014-03-10	371
2014-03-11	356
2014-03-12	404
2014-03-13	382
2014-03-14	394
2014-03-15	346
2014-03-16	324
2014-03-17	319
2014-03-18	356
2014-03-19	366
2014-03-20	354
2014-03-21	305
2014-03-22	310
2014-03-23	384
2014-03-24	373
2014-03-25	362
2014-03-26	372
2014-03-27	336
2014-03-28	351
2014-03-29	318
2014-03-30	354
2014-03-31	353
2014-04-01	372
2014-04-02	345
2014-04-03	370
2014-04-04	267
2014-04-05	285
2014-04-06	316
2014-04-07	352
2014-04-08	377
2014-04-09	426
2014-04-10	452
2014-04-11	350
2014-04-12	323
2014-04-13	372
2014-04-14	408
2014-04-15	434
2014-04-16	544
2014-04-17	425
2014-04-18	348
2014-04-19	386
2014-04-20	433
2014-04-21	419
2014-04-22	523
2014-04-23	431
2014-04-24	445
2014-04-25	398
2014-04-26	355
2014-04-27	415
2014-04-28	352
2014-04-29	412
2014-04-30	279
2014-05-01	303
2014-05-02	357
2014-05-03	384
2014-05-04	401
2014-05-05	424
2014-05-06	445
2014-05-07	384
2014-05-08	461
2014-05-09	364
2014-05-10	380
2014-05-11	489
2014-05-12	406
2014-05-13	404
2014-05-14	422
2014-05-15	507
2014-05-16	383
2014-05-17	440
2014-05-18	447
2014-05-19	481
2014-05-20	468
2014-05-21	486
2014-05-22	614
2014-05-23	412
2014-05-24	408
2014-05-25	478
2014-05-26	548
2014-05-27	594
2014-05-28	430
2014-05-29	426
2014-05-30	488
2014-05-31	277
2014-06-01	366
2014-06-02	523
2014-06-03	529
2014-06-04	499
2014-06-05	522
2014-06-06	429
2014-06-07	608
2014-06-08	684
2014-06-09	616
2014-06-10	559
2014-06-11	586
2014-06-12	522
2014-06-13	443
2014-06-14	424
2014-06-15	502
2014-06-16	494
2014-06-17	489
2014-06-18	471
2014-06-19	418
2014-06-20	400
2014-06-21	430
2014-06-22	431
2014-06-23	456
2014-06-24	447
2014-06-25	416
2014-06-26	404
2014-06-27	326
2014-06-28	337
2014-06-29	344
2014-06-30	329
2014-07-01	348
2014-07-02	375
2014-07-03	307
2014-07-04	274
2014-07-05	239
2014-07-06	236
2014-07-07	329
2014-07-08	336
2014-07-09	276
2014-07-10	305
2014-07-11	247
2014-07-12	184
2014-07-13	220
2014-07-14	235
2014-07-15	263
2014-07-16	239
2014-07-17	197
2014-07-18	242
2014-07-19	190
2014-07-20	235
2014-07-21	236
2014-07-22	240
2014-07-23	255
2014-07-24	232
2014-07-25	229
2014-07-26	191
2014-07-27	226
2014-07-28	232
2014-07-29	250
2014-07-30	245
2014-07-31	256
2014-08-01	212
2014-08-02	203
2014-08-03	216
2014-08-04	240
2014-08-05	228
2014-08-06	248
2014-08-07	250
2014-08-08	250
2014-08-09	199
2014-08-10	191
2014-08-11	244
2014-08-12	254
2014-08-13	219
2014-08-14	241
2014-08-15	258
2014-08-16	211
2014-08-17	241
2014-08-18	222
2014-08-19	262
2014-08-20	244
2014-08-21	265
2014-08-22	237
2014-08-23	209
2014-08-24	221
2014-08-25	244
2014-08-26	241
2014-08-27	251
2014-08-28	222
2014-08-29	251
2014-08-30	216
2014-08-31	203
2014-09-01	275
2014-09-02	270
2014-09-03	282
2014-09-04	319
2014-09-05	215
2014-09-06	201
2014-09-07	203
2014-09-08	254
2014-09-09	286
2014-09-10	298
2014-09-11	303
2014-09-12	321
2014-09-13	244
2014-09-14	283
2014-09-15	254
2014-09-16	331
2014-09-17	320
2014-09-18	301
2014-09-19	335
2014-09-20	315
2014-09-21	339
2014-09-22	402
2014-09-23	433
2014-09-24	345
2014-09-25	370
2014-09-26	313
2014-09-27	303
2014-09-28	294
2014-09-29	292
2014-09-30	273
2014-10-01	228
2014-10-02	260
2014-10-03	283
2014-10-04	264
2014-10-05	308
2014-10-06	294
2014-10-07	372
2014-10-08	372
2014-10-09	506
2014-10-10	427
2014-10-11	345
2014-10-12	374
2014-10-13	378
2014-10-14	397
2014-10-15	443
2014-10-16	376
2014-10-17	355
2014-10-18	304
2014-10-19	403
2014-10-20	398
2014-10-21	453
2014-10-22	436
2014-10-23	404
2014-10-24	375
2014-10-25	377
2014-10-26	419
2014-10-27	441
2014-10-28	516
2014-10-29	477
2014-10-30	467
2014-10-31	401
2014-11-01	440
2014-11-02	451
2014-11-03	413
2014-11-04	427
2014-11-05	637
2014-11-06	479
2014-11-07	403
2014-11-08	398
2014-11-09	458
2014-11-10	492
2014-11-11	451
2014-11-12	438
2014-11-13	484
2014-11-14	379
2014-11-15	385
2014-11-16	428
2014-11-17	397
2014-11-18	523
2014-11-19	441
2014-11-20	396
2014-11-21	402
2014-11-22	366
2014-11-23	427
2014-11-24	544
2014-11-25	482
2014-11-26	445
2014-11-27	453
2014-11-28	412
2014-11-29	368
2014-11-30	418
2014-12-01	456
2014-12-02	482
2014-12-03	509
2014-12-04	424
2014-12-05	420
2014-12-06	399
2014-12-07	520
2014-12-08	599
2014-12-09	549
2014-12-10	595
2014-12-11	482
2014-12-12	414
2014-12-13	390
2014-12-14	534
2014-12-15	611
2014-12-16	504
2014-12-17	636
2014-12-18	524
2014-12-19	444
2014-12-20	394
2014-12-21	512
2014-12-22	579
2014-12-23	467
2014-12-24	531
2014-12-25	580
2014-12-26	519
2014-12-27	643
2014-12-28	594
2014-12-29	587
2014-12-30	560
2014-12-31	455
2015-01-01	372
2015-01-02	559
2015-01-03	634
2015-01-04	676
2015-01-05	572
2015-01-06	571
2015-01-07	571
2015-01-08	689
2015-01-09	482
2015-01-10	495
2015-01-11	558
2015-01-12	514
2015-01-13	495
2015-01-14	523
2015-01-15	526
2015-01-16	977
2015-01-17	534
2015-01-18	531
2015-01-19	474
2015-01-20	483
2015-01-21	459
2015-01-22	449
2015-01-23	355
2015-01-24	410
2015-01-25	437
2015-01-26	400
2015-01-27	437
2015-01-28	390
2015-01-29	381
2015-01-30	400
2015-01-31	359
2015-02-01	342
2015-02-02	388
2015-02-03	396
2015-02-04	370
2015-02-05	382
2015-02-06	349
2015-02-07	309
2015-02-08	318
2015-02-09	303
2015-02-10	308
2015-02-11	305
2015-02-12	300
2015-02-13	273
2015-02-14	274
2015-02-15	319
2015-02-16	296
2015-02-17	297
2015-02-18	192
2015-02-19	188
2015-02-20	244
2015-02-21	274
2015-02-22	282
2015-02-23	288
2015-02-24	316
2015-02-25	345
2015-02-26	328
2015-02-27	410
2015-02-28	375
2015-03-01	409
2015-03-02	351
2015-03-03	381
2015-03-04	410
2015-03-05	359
2015-03-06	327
2015-03-07	326
2015-03-08	375
2015-03-09	365
2015-03-10	504
2015-03-11	371
2015-03-12	349
2015-03-13	364
2015-03-14	364
2015-03-15	411
2015-03-16	392
2015-03-17	401
2015-03-18	344
2015-03-19	454
2015-03-20	379
2015-03-21	371
2015-03-22	417
2015-03-23	410
2015-03-24	398
2015-03-25	386
2015-03-26	454
2015-03-27	375
2015-03-28	386
2015-03-29	417
2015-03-30	402
2015-03-31	422
2015-04-01	378
2015-04-02	379
2015-04-03	306
2015-04-04	305
2015-04-05	364
2015-04-06	419
2015-04-07	404
2015-04-08	538
2015-04-09	442
2015-04-10	390
2015-04-11	382
2015-04-12	414
2015-04-13	417
2015-04-14	417
2015-04-15	430
2015-04-16	405
2015-04-17	392
2015-04-18	399
2015-04-19	456
2015-04-20	452
2015-04-21	435
2015-04-22	478
2015-04-23	461
2015-04-24	394
2015-04-25	346
2015-04-26	459
2015-04-27	460
2015-04-28	478
2015-04-29	457
2015-04-30	362
2015-05-01	337
2015-05-02	386
2015-05-03	458
2015-05-04	492
2015-05-05	611
2015-05-06	491
2015-05-07	525
2015-05-08	479
2015-05-09	391
2015-05-10	433
2015-05-11	508
2015-05-12	486
2015-05-13	529
2015-05-14	478
2015-05-15	491
2015-05-16	437
2015-05-17	560
2015-05-18	492
2015-05-19	622
2015-05-20	501
2015-05-21	589
2015-05-22	693
2015-05-23	490
2015-05-24	538
2015-05-25	530
2015-05-26	521
2015-05-27	538
2015-05-28	608
2015-05-29	536
2015-05-30	428
2015-05-31	549
2015-06-01	466
2015-06-02	532
2015-06-03	533
2015-06-04	585
2015-06-05	531
2015-06-06	577
2015-06-07	723
2015-06-08	803
2015-06-09	569
2015-06-10	519
2015-06-11	483
2015-06-12	462
2015-06-13	467
2015-06-14	528
2015-06-15	552
2015-06-16	584
2015-06-17	562
2015-06-18	492
2015-06-19	390
2015-06-20	369
2015-06-21	432
2015-06-22	515
2015-06-23	598
2015-06-24	537
2015-06-25	504
2015-06-26	542
2015-06-27	473
2015-06-28	505
2015-06-29	533
2015-06-30	499
2015-07-01	464
2015-07-02	515
2015-07-03	424
2015-07-04	316
2015-07-05	387
2015-07-06	489
2015-07-07	419
2015-07-08	359
2015-07-09	380
2015-07-10	400
2015-07-11	318
2015-07-12	312
2015-07-13	308
2015-07-14	336
2015-07-15	338
2015-07-16	321
2015-07-17	283
2015-07-18	251
2015-07-19	285
2015-07-20	328
2015-07-21	288
2015-07-22	334
2015-07-23	334
2015-07-24	331
2015-07-25	258
2015-07-26	251
2015-07-27	290
2015-07-28	288
2015-07-29	338
2015-07-30	314
2015-07-31	292
2015-08-01	261
2015-08-02	246
2015-08-03	275
2015-08-04	314
2015-08-05	357
2015-08-06	330
2015-08-07	321
2015-08-08	255
2015-08-09	287
2015-08-10	301
2015-08-11	288
2015-08-12	261
2015-08-13	267
2015-08-14	291
2015-08-15	273
2015-08-16	260
2015-08-17	292
2015-08-18	273
2015-08-19	312
2015-08-20	305
2015-08-21	268
2015-08-22	239
2015-08-23	240
2015-08-24	299
2015-08-25	288
2015-08-26	287
2015-08-27	264
2015-08-28	306
2015-08-29	236
2015-08-30	246
2015-08-31	324
2015-09-01	341
2015-09-02	320
2015-09-03	256
2015-09-04	275
2015-09-05	272
2015-09-06	320
2015-09-07	304
2015-09-08	333
2015-09-09	330
2015-09-10	317
2015-09-11	277
2015-09-12	276
2015-09-13	285
2015-09-14	352
2015-09-15	307
2015-09-16	374
2015-09-17	358
2015-09-18	294
2015-09-19	325
2015-09-20	309
2015-09-21	342
2015-09-22	338
2015-09-23	372
2015-09-24	456
2015-09-25	310
2015-09-26	277
2015-09-27	294
2015-09-28	345
2015-09-29	422
2015-09-30	327
2015-10-01	286
2015-10-02	334
2015-10-03	303
2015-10-04	334
2015-10-05	354
2015-10-06	377
2015-10-07	430
2015-10-08	422
2015-10-09	429
2015-10-10	376
2015-10-11	383
2015-10-12	456
2015-10-13	417
2015-10-14	407
2015-10-15	407
2015-10-16	373
2015-10-17	367
2015-10-18	468
2015-10-19	428
2015-10-20	449
2015-10-21	418
2015-10-22	399
2015-10-23	403
2015-10-24	433
2015-10-25	422
2015-10-26	502
2015-10-27	533
2015-10-28	470
2015-10-29	467
2015-10-30	353
2015-10-31	338
2015-11-01	432
2015-11-02	453
2015-11-03	525
2015-11-04	477
2015-11-05	496
2015-11-06	394
2015-11-07	405
2015-11-08	553
2015-11-09	446
2015-11-10	497
2015-11-11	418
2015-11-12	476
2015-11-13	338
2015-11-14	461
2015-11-15	414
2015-11-16	530
2015-11-17	386
2015-11-18	396
2015-11-19	455
2015-11-20	392
2015-11-21	340
2015-11-22	422
2015-11-23	444
2015-11-24	474
2015-11-25	445
2015-11-26	470
2015-11-27	487
2015-11-28	369
2015-11-29	463
2015-11-30	468
2015-12-01	521
2015-12-02	530
2015-12-03	479
2015-12-04	413
2015-12-05	385
2015-12-06	437
2015-12-07	498
2015-12-08	498
2015-12-09	469
2015-12-10	523
2015-12-11	420
2015-12-12	413
2015-12-13	496
2015-12-14	619
2015-12-15	597
2015-12-16	596
2015-12-17	619
2015-12-18	459
2015-12-19	468
2015-12-20	559
2015-12-21	554
2015-12-22	669
2015-12-23	663
2015-12-24	526
2015-12-25	485
2015-12-26	573
2015-12-27	696
2015-12-28	638
2015-12-29	513
2015-12-30	577
2015-12-31	419
2016-01-01	432
2016-01-02	517
2016-01-03	605
2016-01-04	583
2016-01-05	658
2016-01-06	595
2016-01-07	659
2016-01-08	516
2016-01-09	535
2016-01-10	680
2016-01-11	585
2016-01-12	538
2016-01-13	563
2016-01-14	549
2016-01-15	425
2016-01-16	443
2016-01-17	503
2016-01-18	483
2016-01-19	463
2016-01-20	417
2016-01-21	444
2016-01-22	400
2016-01-23	335
2016-01-24	346
2016-01-25	369
2016-01-26	362
2016-01-27	358
2016-01-28	331
2016-01-29	333
2016-01-30	304
2016-01-31	284
2016-02-01	320
2016-02-02	310
2016-02-03	297
2016-02-04	294
2016-02-05	263
2016-02-06	246
2016-02-07	183
2016-02-08	187
2016-02-09	246
2016-02-10	256
2016-02-11	281
2016-02-12	291
2016-02-13	309
2016-02-14	318
2016-02-15	324
2016-02-16	319
2016-02-17	351
2016-02-18	345
2016-02-19	350
2016-02-20	376
2016-02-21	340
2016-02-22	382
2016-02-23	367
2016-02-24	345
2016-02-25	354
2016-02-26	333
2016-02-27	317
2016-02-28	351
2016-02-29	355
2016-03-01	368
2016-03-02	357
2016-03-03	372
2016-03-04	354
2016-03-05	351
2016-03-06	359
2016-03-07	359
2016-03-08	369
2016-03-09	456
2016-03-10	403
2016-03-11	312
2016-03-12	320
2016-03-13	392
2016-03-14	403
2016-03-15	420
2016-03-16	411
2016-03-17	462
2016-03-18	389
2016-03-19	339
2016-03-20	362
2016-03-21	365
2016-03-22	402
2016-03-23	451
2016-03-24	418
2016-03-25	351
2016-03-26	362
2016-03-27	417
2016-03-28	404
2016-03-29	432
2016-03-30	486
2016-03-31	409
2016-04-01	345
2016-04-02	328
2016-04-03	366
2016-04-04	348
2016-04-05	436
2016-04-06	422
2016-04-07	398
2016-04-08	370
2016-04-09	357
2016-04-10	416
2016-04-11	430
2016-04-12	496
2016-04-13	480
2016-04-14	372
2016-04-15	388
2016-04-16	340
2016-04-17	361
2016-04-18	371
2016-04-19	412
2016-04-20	455
2016-04-21	411
2016-04-22	389
2016-04-23	421
2016-04-24	485
2016-04-25	508
2016-04-26	465
2016-04-27	588
2016-04-28	499
2016-04-29	397
2016-04-30	336
2016-05-01	372
2016-05-02	501
2016-05-03	481
2016-05-04	413
2016-05-05	423
2016-05-06	433
2016-05-07	354
2016-05-08	472
2016-05-09	512
2016-05-10	452
2016-05-11	414
2016-05-12	457
2016-05-13	446
2016-05-14	406
2016-05-15	492
2016-05-16	463
2016-05-17	520
2016-05-18	444
2016-05-19	448
2016-05-20	461
2016-05-21	451
2016-05-22	1362
2016-05-23	645
2016-05-24	541
2016-05-25	502
2016-05-26	522
2016-05-27	470
2016-05-28	447
2016-05-29	569
2016-05-30	523
2016-05-31	512
2016-06-01	530
2016-06-02	542
2016-06-03	448
2016-06-04	450
2016-06-05	525
2016-06-06	543
2016-06-07	701
2016-06-08	640
2016-06-09	436
2016-06-10	428
2016-06-11	474
2016-06-12	523
2016-06-13	557
2016-06-14	525
2016-06-15	628
2016-06-16	466
2016-06-17	412
2016-06-18	421
2016-06-19	503
2016-06-20	456
2016-06-21	477
2016-06-22	481
2016-06-23	478
2016-06-24	475
[truncated: 2,326 more rows]
