# Supplementary material for: Public interest in biodiversity and climate change: A comparative culturomics study of China and the UK
Source: PLoS One. 2026 Jan 14;21(1):e0338006. doi: 10.1371/journal.pone.0338006 (PMC12803463; doi:10.1371/journal.pone.0338006)
Supplement: S1 Dataset — (ZIP) [file pone.0338006.s004.zip › Gooogle Trends and Baidu Index Dataset/Baidu Index Climate change.xlsx]

## Sheet: all
2011-01-03	331		Jan-11	2202
2011-01-04	480		Jan-11	1701
2011-01-05	413		Jan-11	1430
2011-01-06	267		Jan-11	1353
2011-01-07	284		Jan-11	1206
2011-01-08	233		Feb-11	1711
2011-01-09	194		Feb-11	1826
2011-01-10	253		Feb-11	1698
2011-01-11	244		Feb-11	1705
2011-01-12	265		Mar-11	1774
2011-01-13	252		Mar-11	1929
2011-01-14	250		Mar-11	1899
2011-01-15	224		Mar-11	1769
2011-01-16	213		Apr-11	1716
2011-01-17	223		Apr-11	2043
2011-01-18	210		Apr-11	2092
2011-01-19	225		Apr-11	1858
2011-01-20	224		May-11	2148
2011-01-21	175		May-11	2431
2011-01-22	189		May-11	2162
2011-01-23	184		May-11	2186
2011-01-24	193		May-11	1839
2011-01-25	197		Jun-11	1885
2011-01-26	183		Jun-11	1838
2011-01-27	199		Jun-11	1708
2011-01-28	213		Jun-11	2111
2011-01-29	182		Jul-11	1484
2011-01-30	186		Jul-11	1314
2011-01-31	180		Jul-11	1502
2011-02-01	190		Jul-11	1473
2011-02-02	163		Aug-11	1369
2011-02-03	156		Aug-11	1291
2011-02-04	156		Aug-11	1249
2011-02-05	152		Aug-11	1447
2011-02-06	209		Aug-11	1466
2011-02-07	193		Sep-11	1298
2011-02-08	208		Sep-11	1548
2011-02-09	252		Sep-11	1636
2011-02-10	274		Sep-11	1432
2011-02-11	253		Oct-11	1457
2011-02-12	263		Oct-11	1710
2011-02-13	268		Oct-11	1688
2011-02-14	261		Oct-11	1869
2011-02-15	260		Oct-11	1955
2011-02-16	256		Nov-11	1657
2011-02-17	272		Nov-11	1926
2011-02-18	248		Nov-11	2173
2011-02-19	261		Nov-11	2377
2011-02-20	268		Dec-11	2885
2011-02-21	234		Dec-11	3011
2011-02-22	240		Dec-11	2100
2011-02-23	242		Dec-11	1589
2011-02-24	241		Jan-12	1612
2011-02-25	232		Jan-12	1300
2011-02-26	216		Jan-12	917
2011-02-27	293		Jan-12	1030
2011-02-28	276		Jan-12	1542
2011-03-01	247		Feb-12	2023
2011-03-02	266		Feb-12	1648
2011-03-03	220		Feb-12	1852
2011-03-04	233		Feb-12	2058
2011-03-05	222		Mar-12	2008
2011-03-06	241		Mar-12	1899
2011-03-07	277		Mar-12	1991
2011-03-08	245		Mar-12	2013
2011-03-09	220		Apr-12	1842
2011-03-10	242		Apr-12	1867
2011-03-11	252		Apr-12	1926
2011-03-12	264		Apr-12	2100
2011-03-13	274		Apr-12	1726
2011-03-14	286		May-12	1886
2011-03-15	301		May-12	1934
2011-03-16	289		May-12	1988
2011-03-17	311		May-12	1680
2011-03-18	228		Jun-12	1677
2011-03-19	253		Jun-12	1503
2011-03-20	261		Jun-12	2177
2011-03-21	257		Jun-12	1373
2011-03-22	301		Jul-12	1232
2011-03-23	291		Jul-12	1261
2011-03-24	244		Jul-12	1198
2011-03-25	244		Jul-12	1340
2011-03-26	263		Jul-12	1224
2011-03-27	299		Aug-12	1391
2011-03-28	244		Aug-12	1247
2011-03-29	284		Aug-12	1276
2011-03-30	281		Aug-12	1382
2011-03-31	257		Sep-12	1259
2011-04-01	263		Sep-12	1334
2011-04-02	225		Sep-12	1387
2011-04-03	215		Sep-12	1304
2011-04-04	224		Oct-12	1200
2011-04-05	204		Oct-12	1513
2011-04-06	258		Oct-12	1596
2011-04-07	267		Oct-12	1586
2011-04-08	249		Oct-12	1769
2011-04-09	254		Nov-12	1755
2011-04-10	260		Nov-12	1766
2011-04-11	258		Nov-12	1884
2011-04-12	315		Nov-12	2109
2011-04-13	332		Dec-12	2036
2011-04-14	304		Dec-12	2041
2011-04-15	296		Dec-12	1834
2011-04-16	246		Dec-12	1680
2011-04-17	292		Dec-12	1576
2011-04-18	312		Jan-13	2260
2011-04-19	346		Jan-13	1361
2011-04-20	299		Jan-13	1227
2011-04-21	305		Jan-13	1189
2011-04-22	308		Feb-13	919
2011-04-23	248		Feb-13	1031
2011-04-24	274		Feb-13	1477
2011-04-25	292		Feb-13	1471
2011-04-26	272		Mar-13	1515
2011-04-27	273		Mar-13	1529
2011-04-28	289		Mar-13	1531
2011-04-29	276		Mar-13	1672
2011-04-30	220		Apr-13	1561
2011-05-01	236		Apr-13	1727
2011-05-02	258		Apr-13	1724
2011-05-03	325		Apr-13	1767
2011-05-04	342		Apr-13	1469
2011-05-05	314		May-13	1609
2011-05-06	320		May-13	1726
2011-05-07	271		May-13	1604
2011-05-08	318		May-13	1534
2011-05-09	388		Jun-13	1646
2011-05-10	407		Jun-13	1456
2011-05-11	416		Jun-13	1384
2011-05-12	301		Jun-13	1300
2011-05-13	375		Jul-13	1257
2011-05-14	240		Jul-13	1355
2011-05-15	304		Jul-13	1261
2011-05-16	343		Jul-13	1307
2011-05-17	323		Jul-13	1329
2011-05-18	263		Aug-13	1449
2011-05-19	330		Aug-13	1421
2011-05-20	322		Aug-13	1136
2011-05-21	266		Aug-13	1242
2011-05-22	315		Sep-13	1294
2011-05-23	445		Sep-13	1456
2011-05-24	368		Sep-13	1397
2011-05-25	311		Sep-13	1436
2011-05-26	261		Sep-13	1290
2011-05-27	264		Oct-13	1669
2011-05-28	263		Oct-13	1636
2011-05-29	274		Oct-13	1523
2011-05-30	271		Oct-13	1462
2011-05-31	304		Nov-13	1609
2011-06-01	299		Nov-13	1741
2011-06-02	287		Nov-13	1733
2011-06-03	244		Nov-13	1661
2011-06-04	215		Dec-13	1679
2011-06-05	219		Dec-13	1615
2011-06-06	239		Dec-13	1789
2011-06-07	280		Dec-13	1576
2011-06-08	307		Dec-13	1349
2011-06-09	271		Jan-14	1411
2011-06-10	245		Jan-14	1229
2011-06-11	257		Jan-14	1206
2011-06-12	286		Jan-14	1110
2011-06-13	296		Feb-14	1264
2011-06-14	308		Feb-14	1512
2011-06-15	304		Feb-14	1474
2011-06-16	241		Feb-14	1525
2011-06-17	244		Mar-14	1467
2011-06-18	211		Mar-14	1679
2011-06-19	234		Mar-14	1667
2011-06-20	227		Mar-14	1690
2011-06-21	236		Mar-14	1535
2011-06-22	242		Apr-14	1664
2011-06-23	203		Apr-14	1614
2011-06-24	273		Apr-14	1705
2011-06-25	295		Apr-14	1580
2011-06-26	232		May-14	1842
2011-06-27	315		May-14	1724
2011-06-28	394		May-14	1734
2011-06-29	372		May-14	1548
2011-06-30	295		Jun-14	1611
2011-07-01	286		Jun-14	1554
2011-07-02	244		Jun-14	1434
2011-07-03	205		Jun-14	1249
2011-07-04	203		Jun-14	1183
2011-07-05	213		Jul-14	1309
2011-07-06	246		Jul-14	1146
2011-07-07	213		Jul-14	1264
2011-07-08	208		Jul-14	1181
2011-07-09	186		Aug-14	1228
2011-07-10	215		Aug-14	1216
2011-07-11	188		Aug-14	1278
2011-07-12	198		Aug-14	1331
2011-07-13	220		Sep-14	1338
2011-07-14	220		Sep-14	1408
2011-07-15	131		Sep-14	1633
2011-07-16	187		Sep-14	2047
2011-07-17	170		Sep-14	1356
2011-07-18	233		Oct-14	1699
2011-07-19	205		Oct-14	1746
2011-07-20	233		Oct-14	1843
2011-07-21	214		Oct-14	1805
2011-07-22	218		Nov-14	1817
2011-07-23	184		Nov-14	1963
2011-07-24	215		Nov-14	2073
2011-07-25	206		Nov-14	2084
2011-07-26	207		Dec-14	2112
2011-07-27	207		Dec-14	1998
2011-07-28	235		Dec-14	1915
2011-07-29	229		Dec-14	1583
2011-07-30	188		Dec-14	1601
2011-07-31	201		Jan-15	1620
2011-08-01	234		Jan-15	1484
2011-08-02	224		Jan-15	1389
2011-08-03	223		Jan-15	1330
2011-08-04	197		Feb-15	1308
2011-08-05	181		Feb-15	1282
2011-08-06	167		Feb-15	1069
2011-08-07	143		Feb-15	1482
2011-08-08	227		Mar-15	1624
2011-08-09	135		Mar-15	1732
2011-08-10	151		Mar-15	1882
2011-08-11	221		Mar-15	1806
2011-08-12	206		Mar-15	1793
2011-08-13	156		Apr-15	1933
2011-08-14	195		Apr-15	1831
2011-08-15	215		Apr-15	1822
2011-08-16	127		Apr-15	1769
2011-08-17	190		May-15	1906
2011-08-18	148		May-15	1963
2011-08-19	197		May-15	1962
2011-08-20	163		May-15	1941
2011-08-21	209		Jun-15	1713
2011-08-22	221		Jun-15	1818
2011-08-23	226		Jun-15	1643
2011-08-24	221		Jun-15	1607
2011-08-25	198		Jun-15	1734
2011-08-26	215		Jul-15	1706
2011-08-27	148		Jul-15	1570
2011-08-28	218		Jul-15	1613
2011-08-29	222		Jul-15	1496
2011-08-30	260		Aug-15	1387
2011-08-31	224		Aug-15	1402
2011-09-01	218		Aug-15	1393
2011-09-02	178		Aug-15	1451
2011-09-03	167		Aug-15	1438
2011-09-04	197		Sep-15	1545
2011-09-05	228		Sep-15	1814
2011-09-06	218		Sep-15	2057
2011-09-07	133		Sep-15	1645
2011-09-08	223		Oct-15	1798
2011-09-09	166		Oct-15	1859
2011-09-10	173		Oct-15	2079
2011-09-11	157		Oct-15	2066
2011-09-12	228		Nov-15	2086
2011-09-13	237		Nov-15	2195
2011-09-14	222		Nov-15	2560
2011-09-15	232		Nov-15	2952
2011-09-16	189		Nov-15	3634
2011-09-17	217		Dec-15	3061
2011-09-18	223		Dec-15	2697
2011-09-19	254		Dec-15	2420
2011-09-20	245		Dec-15	2099
2011-09-21	267		Jan-16	2025
2011-09-22	233		Jan-16	1893
2011-09-23	189		Jan-16	2116
2011-09-24	224		Jan-16	1763
2011-09-25	224		Feb-16	1209
2011-09-26	236		Feb-16	1225
2011-09-27	243		Feb-16	1587
2011-09-28	241		Feb-16	1607
2011-09-29	269		Feb-16	1817
2011-09-30	194		Mar-16	1991
2011-10-01	145		Mar-16	1961
2011-10-02	104		Mar-16	1884
2011-10-03	173		Mar-16	1763
2011-10-04	208		Apr-16	1893
2011-10-05	182		Apr-16	1876
2011-10-06	211		Apr-16	1996
2011-10-07	225		Apr-16	1891
2011-10-08	226		May-16	1986
2011-10-09	232		May-16	1938
2011-10-10	277		May-16	1873
2011-10-11	248		May-16	1820
2011-10-12	267		May-16	1763
2011-10-13	261		Jun-16	1692
2011-10-14	201		Jun-16	1744
2011-10-15	235		Jun-16	1640
2011-10-16	221		Jun-16	1391
2011-10-17	270		Jul-16	1556
2011-10-18	257		Jul-16	1492
2011-10-19	253		Jul-16	1518
2011-10-20	260		Jul-16	1456
2011-10-21	230		Aug-16	1492
2011-10-22	194		Aug-16	1415
2011-10-23	224		Aug-16	1449
2011-10-24	239		Aug-16	1531
2011-10-25	296		Aug-16	1746
2011-10-26	259		Sep-16	1764
2011-10-27	267		Sep-16	1532
2011-10-28	255		Sep-16	1686
2011-10-29	242		Sep-16	1735
2011-10-30	311		Oct-16	1840
2011-10-31	310		Oct-16	1912
2011-11-01	283		Oct-16	2050
2011-11-02	321		Oct-16	2069
2011-11-03	284		Oct-16	2251
2011-11-04	266		Nov-16	2338
2011-11-05	284		Nov-16	2180
2011-11-06	207		Nov-16	2169
2011-11-07	257		Nov-16	2076
2011-11-08	255		Dec-16	2117
2011-11-09	251		Dec-16	2028
2011-11-10	271		Dec-16	2000
2011-11-11	217		Dec-16	1662
2011-11-12	199		Jan-17	1776
2011-11-13	207		Jan-17	1830
2011-11-14	262		Jan-17	1510
2011-11-15	243		Jan-17	1212
2011-11-16	296		Jan-17	1317
2011-11-17	311		Feb-17	1567
2011-11-18	261		Feb-17	1566
2011-11-19	247		Feb-17	1744
2011-11-20	306		Feb-17	1862
2011-11-21	319		Mar-17	1829
2011-11-22	340		Mar-17	1880
2011-11-23	335		Mar-17	1886
2011-11-24	319		Mar-17	1924
2011-11-25	278		Apr-17	1825
2011-11-26	277		Apr-17	1868
2011-11-27	305		Apr-17	1942
2011-11-28	346		Apr-17	1671
2011-11-29	353		May-17	1933
2011-11-30	361		May-17	2005
2011-12-01	358		May-17	2052
2011-12-02	284		May-17	1996
2011-12-03	324		May-17	2605
2011-12-04	351		Jun-17	2163
2011-12-05	378		Jun-17	1890
2011-12-06	382		Jun-17	1733
2011-12-07	456		Jun-17	1506
2011-12-08	370		Jul-17	1750
2011-12-09	367		Jul-17	1760
2011-12-10	422		Jul-17	1598
2011-12-11	510		Jul-17	1579
2011-12-12	514		Jul-17	1586
2011-12-13	829		Aug-17	1476
2011-12-14	425		Aug-17	1394
2011-12-15	353		Aug-17	1559
2011-12-16	262		Aug-17	1489
2011-12-17	285		Sep-17	1697
2011-12-18	343		Sep-17	1957
2011-12-19	388		Sep-17	1843
2011-12-20	329		Sep-17	1602
2011-12-21	362		Oct-17	1402
2011-12-22	240		Oct-17	1915
2011-12-23	265		Oct-17	1929
2011-12-24	231		Oct-17	1942
2011-12-25	285		Oct-17	2646
2011-12-26	258		Nov-17	3082
2011-12-27	253		Nov-17	3334
2011-12-28	248		Nov-17	2562
2011-12-29	233		Nov-17	2454
2011-12-30	218		Dec-17	3937
2011-12-31	198		Dec-17	2760
2012-01-01	181		Dec-17	2199
2012-01-02	225		Dec-17	1958
2012-01-03	235		Jan-18	1903
2012-01-04	273		Jan-18	1835
2012-01-05	260		Jan-18	1603
2012-01-06	243		Jan-18	1664
2012-01-07	178		Jan-18	1559
2012-01-08	198		Feb-18	3784
2012-01-09	226		Feb-18	1513
2012-01-10	184		Feb-18	1352
2012-01-11	177		Feb-18	1657
2012-01-12	200		Mar-18	2005
2012-01-13	200		Mar-18	1981
2012-01-14	174		Mar-18	1963
2012-01-15	139		Mar-18	1896
2012-01-16	162		Apr-18	1759
2012-01-17	162		Apr-18	2106
2012-01-18	178		Apr-18	2146
2012-01-19	82		Apr-18	2108
2012-01-20	128		Apr-18	2120
2012-01-21	144		May-18	2066
2012-01-22	61		May-18	2320
2012-01-23	143		May-18	2115
2012-01-24	144		May-18	2096
2012-01-25	141		Jun-18	2268
2012-01-26	133		Jun-18	2082
2012-01-27	136		Jun-18	1970
2012-01-28	143		Jun-18	1838
2012-01-29	190		Jul-18	1889
2012-01-30	145		Jul-18	1744
2012-01-31	91		Jul-18	1671
2012-02-01	179		Jul-18	1627
2012-02-02	234		Jul-18	1931
2012-02-03	272		Aug-18	1861
2012-02-04	330		Aug-18	1722
2012-02-05	291		Aug-18	1662
2012-02-06	358		Aug-18	1619
2012-02-07	326		Sep-18	1731
2012-02-08	292		Sep-18	2021
2012-02-09	282		Sep-18	1770
2012-02-10	247		Sep-18	1902
2012-02-11	233		Oct-18	1656
2012-02-12	285		Oct-18	2454
2012-02-13	254		Oct-18	2333
2012-02-14	233		Oct-18	2072
2012-02-15	256		Oct-18	2023
2012-02-16	250		Nov-18	2206
2012-02-17	246		Nov-18	2199
2012-02-18	210		Nov-18	2208
2012-02-19	199		Nov-18	2592
2012-02-20	252		Dec-18	2916
2012-02-21	264		Dec-18	2833
2012-02-22	309		Dec-18	2534
2012-02-23	273		Dec-18	2114
2012-02-24	256		Dec-18	1947
2012-02-25	246		Jan-19	1769
2012-02-26	252		Jan-19	1837
2012-02-27	286		Jan-19	1687
2012-02-28	331		Jan-19	1354
2012-02-29	275		Feb-19	1208
2012-03-01	291		Feb-19	1513
2012-03-02	290		Feb-19	1571
2012-03-03	287		Feb-19	1554
2012-03-04	298		Mar-19	1614
2012-03-05	305		Mar-19	1753
2012-03-06	312		Mar-19	1893
2012-03-07	307		Mar-19	1928
2012-03-08	296		Apr-19	1968
2012-03-09	277		Apr-19	1959
2012-03-10	246		Apr-19	2072
2012-03-11	265		Apr-19	2281
2012-03-12	307		Apr-19	2046
2012-03-13	284		May-19	2152
2012-03-14	276		May-19	2379
2012-03-15	249		May-19	2285
2012-03-16	261		May-19	2245
2012-03-17	240		Jun-19	2159
2012-03-18	282		Jun-19	2084
2012-03-19	310		Jun-19	2088
2012-03-20	332		Jun-19	1772
2012-03-21	289		Jul-19	1754
2012-03-22	281		Jul-19	1781
2012-03-23	264		Jul-19	1706
2012-03-24	261		Jul-19	1789
2012-03-25	254		Jul-19	1705
2012-03-26	278		Aug-19	1592
2012-03-27	293		Aug-19	1511
2012-03-28	304		Aug-19	1557
2012-03-29	249		Aug-19	1467
2012-03-30	275		Sep-19	1619
2012-03-31	331		Sep-19	1702
2012-04-01	283		Sep-19	2923
2012-04-02	227		Sep-19	2615
2012-04-03	257		Sep-19	1997
2012-04-04	297		Oct-19	2361
2012-04-05	312		Oct-19	2218
2012-04-06	265		Oct-19	2150
2012-04-07	222		Oct-19	2026
2012-04-08	262		Nov-19	2306
2012-04-09	281		Nov-19	2348
2012-04-10	268		Nov-19	2600
2012-04-11	274		Nov-19	2497
2012-04-12	285		Dec-19	2664
2012-04-13	266		Dec-19	2614
2012-04-14	251		Dec-19	2317
2012-04-15	242		Dec-19	2025
2012-04-16	333		Dec-19	1826
2012-04-17	269		Jan-20	2129
2012-04-18	290		Jan-20	1839
2012-04-19	275		Jan-20	1424
2012-04-20	245		Jan-20	1424
2012-04-21	220		Feb-20	1630
2012-04-22	294		Feb-20	1955
2012-04-23	288		Feb-20	2080
2012-04-24	377		Feb-20	2227
2012-04-25	339		Mar-20	2163
2012-04-26	341		Mar-20	2201
2012-04-27	270		Mar-20	2336
2012-04-28	270		Mar-20	2204
2012-04-29	215		Mar-20	2122
2012-04-30	229		Apr-20	2067
2012-05-01	226		Apr-20	2061
2012-05-02	266		Apr-20	2097
2012-05-03	260		Apr-20	2053
2012-05-04	252		May-20	2133
2012-05-05	244		May-20	2111
2012-05-06	249		May-20	2020
2012-05-07	271		May-20	2025
2012-05-08	340		Jun-20	1954
2012-05-09	286		Jun-20	2086
2012-05-10	273		Jun-20	2057
2012-05-11	233		Jun-20	2059
2012-05-12	237		Jun-20	1902
2012-05-13	246		Jul-20	1967
2012-05-14	268		Jul-20	1789
2012-05-15	318		Jul-20	1725
2012-05-16	332		Jul-20	1659
2012-05-17	269		Aug-20	1896
2012-05-18	271		Aug-20	1497
2012-05-19	240		Aug-20	1755
2012-05-20	236		Aug-20	1718
2012-05-21	272		Aug-20	1738
2012-05-22	310		Sep-20	2023
2012-05-23	289		Sep-20	2192
2012-05-24	298		Sep-20	2350
2012-05-25	358		Sep-20	1911
2012-05-26	222		Oct-20	2351
2012-05-27	239		Oct-20	2270
2012-05-28	291		Oct-20	2281
2012-05-29	257		Oct-20	2186
2012-05-30	224		Nov-20	2434
2012-05-31	283		Nov-20	2532
2012-06-01	226		Nov-20	2609
2012-06-02	179		Nov-20	2662
2012-06-03	220		Nov-20	2651
2012-06-04	268		Dec-20	2654
2012-06-05	245		Dec-20	2826
2012-06-06	240		Dec-20	2173
2012-06-07	243		Dec-20	1962
2012-06-08	225		Jan-21	2121
2012-06-09	228		Jan-21	1786
2012-06-10	228		Jan-21	1756
2012-06-11	231		Jan-21	1919
2012-06-12	234		Feb-21	1795
2012-06-13	220		Feb-21	1570
2012-06-14	221		Feb-21	1667
2012-06-15	202		Feb-21	2047
2012-06-16	175		Mar-21	2094
2012-06-17	220		Mar-21	2347
2012-06-18	475		Mar-21	2615
2012-06-19	414		Mar-21	2673
2012-06-20	370		Mar-21	2498
2012-06-21	285		Apr-21	2457
2012-06-22	202		Apr-21	2900
2012-06-23	205		Apr-21	2979
2012-06-24	226		Apr-21	2186
2012-06-25	213		May-21	2243
2012-06-26	247		May-21	2358
2012-06-27	216		May-21	2294
2012-06-28	186		May-21	2334
2012-06-29	187		May-21	2308
2012-06-30	160		Jun-21	2115
2012-07-01	164		Jun-21	2231
2012-07-02	185		Jun-21	2014
2012-07-03	164		Jun-21	1897
2012-07-04	148		Jul-21	1776
2012-07-05	204		Jul-21	1796
2012-07-06	179		Jul-21	2502
2012-07-07	176		Jul-21	2047
2012-07-08	176		Aug-21	1818
2012-07-09	161		Aug-21	2177
2012-07-10	219		Aug-21	1949
2012-07-11	180		Aug-21	1981
2012-07-12	206		Aug-21	2126
2012-07-13	182		Sep-21	2409
2012-07-14	148		Sep-21	2124
2012-07-15	165		Sep-21	2321
2012-07-16	202		Sep-21	2188
2012-07-17	177		Oct-21	2552
2012-07-18	158		Oct-21	2772
2012-07-19	150		Oct-21	2685
2012-07-20	176		Oct-21	2958
2012-07-21	167		Nov-21	3669
2012-07-22	168		Nov-21	3475
2012-07-23	198		Nov-21	4250
2012-07-24	169		Nov-21	3403
2012-07-25	203		Nov-21	3544
2012-07-26	236		Dec-21	3623
2012-07-27	203		Dec-21	3315
2012-07-28	163		Dec-21	3126
2012-07-29	168		Dec-21	2523
2012-07-30	183		Jan-22	2250
2012-07-31	212		Jan-22	2080
2012-08-01	186		Jan-22	2334
2012-08-02	167		Jan-22	2251
2012-08-03	188		Jan-22	1883
2012-08-04	145		Feb-22	4754
2012-08-05	143		Feb-22	4147
2012-08-06	204		Feb-22	4089
2012-08-07	190		Feb-22	4109
2012-08-08	190		Mar-22	3697
2012-08-09	226		Mar-22	3335
2012-08-10	201		Mar-22	2982
2012-08-11	175		Mar-22	2683
2012-08-12	205		Apr-22	2842
2012-08-13	202		Apr-22	2831
2012-08-14	182		Apr-22	2746
2012-08-15	190		Apr-22	2440
2012-08-16	186		May-22	2476
2012-08-17	157		May-22	2905
2012-08-18	156		May-22	2707
2012-08-19	174		May-22	2889
2012-08-20	180		May-22	2729
2012-08-21	214		Jun-22	2673
2012-08-22	215		Jun-22	2587
2012-08-23	174		Jun-22	2242
2012-08-24	191		Jun-22	2008
2012-08-25	137		Jul-22	2035
2012-08-26	165		Jul-22	2025
2012-08-27	207		Jul-22	2121
2012-08-28	203		Jul-22	1859
2012-08-29	224		Aug-22	2043
2012-08-30	215		Aug-22	2337
2012-08-31	173		Aug-22	2601
2012-09-01	190		Aug-22	2379
2012-09-02	170		Aug-22	2064
2012-09-03	209		Sep-22	2140
2012-09-04	196		Sep-22	2252
2012-09-05	169		Sep-22	2455
2012-09-06	165		Sep-22	2254
2012-09-07	170		Oct-22	2286
2012-09-08	165		Oct-22	2394
2012-09-09	185		Oct-22	2541
2012-09-10	146		Oct-22	2517
2012-09-11	207		Oct-22	2874
2012-09-12	209
2012-09-13	186
2012-09-14	204
2012-09-15	184
2012-09-16	198
2012-09-17	199
2012-09-18	200
2012-09-19	222
2012-09-20	173
2012-09-21	224
2012-09-22	173
2012-09-23	196
2012-09-24	212
2012-09-25	183
2012-09-26	194
2012-09-27	182
2012-09-28	205
2012-09-29	157
2012-09-30	171
2012-10-01	155
2012-10-02	152
2012-10-03	156
2012-10-04	167
2012-10-05	196
2012-10-06	186
2012-10-07	188
2012-10-08	233
2012-10-09	228
2012-10-10	221
2012-10-11	226
2012-10-12	193
2012-10-13	189
2012-10-14	223
2012-10-15	221
2012-10-16	220
2012-10-17	255
2012-10-18	303
2012-10-19	191
2012-10-20	186
2012-10-21	220
2012-10-22	242
2012-10-23	235
2012-10-24	256
2012-10-25	215
2012-10-26	197
2012-10-27	221
2012-10-28	220
2012-10-29	244
2012-10-30	261
2012-10-31	276
2012-11-01	253
2012-11-02	293
2012-11-03	220
2012-11-04	222
2012-11-05	262
2012-11-06	230
2012-11-07	273
2012-11-08	288
2012-11-09	251
2012-11-10	213
2012-11-11	238
2012-11-12	286
2012-11-13	257
2012-11-14	273
2012-11-15	262
2012-11-16	248
2012-11-17	203
2012-11-18	237
2012-11-19	271
2012-11-20	261
2012-11-21	261
2012-11-22	296
2012-11-23	282
2012-11-24	248
2012-11-25	265
2012-11-26	326
2012-11-27	325
2012-11-28	289
2012-11-29	292
2012-11-30	294
2012-12-01	256
2012-12-02	327
2012-12-03	326
2012-12-04	322
2012-12-05	286
2012-12-06	288
2012-12-07	269
2012-12-08	245
2012-12-09	300
2012-12-10	348
2012-12-11	274
2012-12-12	261
2012-12-13	341
2012-12-14	291
2012-12-15	266
2012-12-16	260
2012-12-17	287
2012-12-18	294
2012-12-19	304
2012-12-20	301
2012-12-21	234
2012-12-22	213
2012-12-23	201
2012-12-24	262
2012-12-25	265
2012-12-26	286
2012-12-27	260
2012-12-28	195
2012-12-29	214
2012-12-30	198
2012-12-31	217
2013-01-01	194
2013-01-02	258
2013-01-03	202
2013-01-04	237
2013-01-05	228
2013-01-06	240
2013-01-07	886
2013-01-08	243
2013-01-09	247
2013-01-10	248
2013-01-11	231
2013-01-12	212
2013-01-13	193
2013-01-14	211
2013-01-15	233
2013-01-16	200
2013-01-17	202
2013-01-18	192
2013-01-19	163
2013-01-20	160
2013-01-21	206
2013-01-22	185
2013-01-23	177
2013-01-24	185
2013-01-25	165
2013-01-26	159
2013-01-27	150
2013-01-28	155
2013-01-29	163
2013-01-30	188
2013-01-31	174
2013-02-01	178
2013-02-02	164
2013-02-03	167
2013-02-04	179
2013-02-05	171
2013-02-06	161
2013-02-07	161
2013-02-08	125
2013-02-09	61
2013-02-10	61
2013-02-11	133
2013-02-12	151
2013-02-13	146
2013-02-14	141
2013-02-15	139
2013-02-16	161
2013-02-17	160
2013-02-18	211
2013-02-19	192
2013-02-20	192
2013-02-21	223
2013-02-22	210
2013-02-23	221
2013-02-24	228
2013-02-25	202
2013-02-26	232
2013-02-27	243
2013-02-28	209
2013-03-01	208
2013-03-02	202
2013-03-03	175
2013-03-04	216
2013-03-05	225
2013-03-06	219
2013-03-07	205
2013-03-08	228
2013-03-09	215
2013-03-10	207
2013-03-11	240
2013-03-12	236
2013-03-13	250
2013-03-14	219
2013-03-15	194
2013-03-16	179
2013-03-17	211
2013-03-18	233
2013-03-19	254
2013-03-20	220
2013-03-21	226
2013-03-22	226
2013-03-23	184
2013-03-24	188
2013-03-25	252
2013-03-26	239
2013-03-27	296
2013-03-28	263
2013-03-29	222
2013-03-30	190
2013-03-31	210
2013-04-01	227
2013-04-02	252
2013-04-03	210
2013-04-04	187
2013-04-05	187
2013-04-06	232
2013-04-07	266
2013-04-08	259
2013-04-09	227
2013-04-10	297
2013-04-11	233
2013-04-12	270
2013-04-13	220
2013-04-14	221
2013-04-15	246
2013-04-16	241
2013-04-17	272
2013-04-18	249
2013-04-19	291
2013-04-20	215
2013-04-21	210
2013-04-22	254
2013-04-23	275
2013-04-24	303
2013-04-25	231
2013-04-26	260
2013-04-27	207
2013-04-28	237
2013-04-29	218
2013-04-30	184
2013-05-01	188
2013-05-02	260
2013-05-03	213
2013-05-04	192
2013-05-05	214
2013-05-06	259
2013-05-07	230
2013-05-08	254
2013-05-09	245
2013-05-10	224
2013-05-11	174
2013-05-12	223
2013-05-13	237
2013-05-14	270
2013-05-15	270
2013-05-16	259
2013-05-17	223
2013-05-18	222
2013-05-19	245
2013-05-20	266
2013-05-21	277
2013-05-22	257
2013-05-23	211
2013-05-24	191
2013-05-25	183
2013-05-26	219
2013-05-27	230
2013-05-28	245
2013-05-29	240
2013-05-30	227
2013-05-31	199
2013-06-01	180
2013-06-02	213
2013-06-03	234
2013-06-04	249
2013-06-05	248
2013-06-06	236
2013-06-07	221
2013-06-08	242
2013-06-09	216
2013-06-10	199
2013-06-11	218
2013-06-12	215
2013-06-13	243
2013-06-14	205
2013-06-15	181
2013-06-16	195
2013-06-17	228
2013-06-18	207
2013-06-19	226
2013-06-20	202
2013-06-21	200
2013-06-22	165
2013-06-23	156
2013-06-24	204
2013-06-25	198
2013-06-26	211
2013-06-27	176
2013-06-28	191
2013-06-29	159
2013-06-30	161
2013-07-01	186
2013-07-02	173
2013-07-03	198
2013-07-04	194
2013-07-05	175
2013-07-06	172
2013-07-07	159
2013-07-08	200
2013-07-09	187
2013-07-10	206
2013-07-11	196
2013-07-12	215
2013-07-13	163
2013-07-14	188
2013-07-15	184
2013-07-16	195
2013-07-17	198
2013-07-18	183
2013-07-19	190
2013-07-20	163
2013-07-21	148
2013-07-22	216
2013-07-23	193
2013-07-24	178
2013-07-25	209
2013-07-26	194
2013-07-27	156
2013-07-28	161
2013-07-29	176
2013-07-30	224
2013-07-31	236
2013-08-01	192
2013-08-02	163
2013-08-03	158
2013-08-04	180
2013-08-05	185
2013-08-06	207
2013-08-07	229
2013-08-08	200
2013-08-09	222
2013-08-10	190
2013-08-11	216
2013-08-12	205
2013-08-13	235
2013-08-14	207
2013-08-15	198
2013-08-16	224
2013-08-17	193
2013-08-18	159
2013-08-19	162
2013-08-20	186
2013-08-21	170
2013-08-22	178
2013-08-23	146
2013-08-24	140
2013-08-25	154
2013-08-26	165
2013-08-27	163
2013-08-28	212
2013-08-29	184
2013-08-30	168
2013-08-31	168
2013-09-01	182
2013-09-02	198
2013-09-03	184
2013-09-04	192
2013-09-05	178
2013-09-06	207
2013-09-07	163
2013-09-08	172
2013-09-09	222
2013-09-10	196
2013-09-11	200
2013-09-12	213
2013-09-13	230
2013-09-14	187
2013-09-15	208
2013-09-16	203
2013-09-17	230
2013-09-18	182
2013-09-19	164
2013-09-20	187
2013-09-21	213
2013-09-22	218
2013-09-23	223
2013-09-24	210
2013-09-25	233
2013-09-26	196
2013-09-27	182
2013-09-28	174
2013-09-29	218
2013-09-30	186
2013-10-01	183
2013-10-02	176
2013-10-03	161
2013-10-04	184
2013-10-05	203
2013-10-06	197
2013-10-07	237
2013-10-08	284
2013-10-09	227
2013-10-10	224
2013-10-11	253
2013-10-12	246
2013-10-13	198
2013-10-14	259
2013-10-15	261
2013-10-16	256
2013-10-17	254
2013-10-18	218
2013-10-19	170
2013-10-20	218
2013-10-21	240
2013-10-22	270
2013-10-23	228
2013-10-24	226
2013-10-25	207
2013-10-26	187
2013-10-27	165
2013-10-28	231
2013-10-29	207
2013-10-30	203
2013-10-31	211
2013-11-01	227
2013-11-02	180
2013-11-03	203
2013-11-04	249
2013-11-05	282
2013-11-06	244
2013-11-07	241
2013-11-08	209
2013-11-09	170
2013-11-10	214
2013-11-11	235
2013-11-12	244
2013-11-13	255
2013-11-14	286
2013-11-15	234
2013-11-16	229
2013-11-17	258
2013-11-18	293
2013-11-19	257
2013-11-20	215
2013-11-21	268
2013-11-22	257
2013-11-23	195
2013-11-24	248
2013-11-25	240
2013-11-26	252
2013-11-27	269
2013-11-28	225
2013-11-29	178
2013-11-30	220
2013-12-01	277
2013-12-02	253
2013-12-03	271
2013-12-04	237
2013-12-05	247
2013-12-06	221
2013-12-07	215
2013-12-08	235
2013-12-09	260
2013-12-10	245
2013-12-11	247
2013-12-12	228
2013-12-13	220
2013-12-14	171
2013-12-15	244
2013-12-16	322
2013-12-17	286
2013-12-18	307
2013-12-19	250
2013-12-20	222
2013-12-21	186
2013-12-22	216
2013-12-23	261
2013-12-24	244
2013-12-25	278
2013-12-26	221
2013-12-27	208
2013-12-28	186
2013-12-29	178
2013-12-30	210
2013-12-31	184
2014-01-01	187
2014-01-02	187
2014-01-03	199
2014-01-04	180
2014-01-05	202
2014-01-06	194
2014-01-07	197
2014-01-08	218
2014-01-09	211
2014-01-10	188
2014-01-11	240
2014-01-12	163
2014-01-13	218
2014-01-14	170
2014-01-15	191
2014-01-16	182
2014-01-17	180
2014-01-18	142
2014-01-19	146
2014-01-20	167
2014-01-21	185
2014-01-22	193
2014-01-23	165
2014-01-24	157
2014-01-25	174
2014-01-26	165
2014-01-27	184
2014-01-28	152
2014-01-29	166
2014-01-30	141
2014-01-31	150
2014-02-01	156
2014-02-02	161
2014-02-03	156
2014-02-04	162
2014-02-05	186
2014-02-06	194
2014-02-07	189
2014-02-08	196
2014-02-09	181
2014-02-10	254
2014-02-11	203
2014-02-12	234
2014-02-13	208
2014-02-14	215
2014-02-15	191
2014-02-16	207
2014-02-17	227
2014-02-18	218
2014-02-19	231
2014-02-20	205
2014-02-21	176
2014-02-22	207
2014-02-23	210
2014-02-24	242
2014-02-25	240
2014-02-26	264
2014-02-27	218
2014-02-28	192
2014-03-01	209
2014-03-02	160
2014-03-03	205
2014-03-04	242
2014-03-05	230
2014-03-06	226
2014-03-07	186
2014-03-08	167
2014-03-09	211
2014-03-10	213
2014-03-11	222
2014-03-12	255
2014-03-13	280
2014-03-14	258
2014-03-15	199
2014-03-16	252
2014-03-17	287
2014-03-18	250
2014-03-19	256
2014-03-20	250
2014-03-21	225
2014-03-22	210
2014-03-23	189
2014-03-24	259
2014-03-25	272
2014-03-26	235
2014-03-27	226
2014-03-28	259
2014-03-29	222
2014-03-30	217
2014-03-31	247
2014-04-01	252
2014-04-02	262
2014-04-03	209
2014-04-04	228
2014-04-05	157
2014-04-06	180
2014-04-07	220
2014-04-08	285
2014-04-09	283
2014-04-10	243
2014-04-11	225
2014-04-12	205
2014-04-13	203
2014-04-14	255
2014-04-15	264
2014-04-16	230
2014-04-17	264
2014-04-18	226
2014-04-19	185
2014-04-20	190
2014-04-21	255
2014-04-22	255
2014-04-23	264
2014-04-24	250
2014-04-25	246
2014-04-26	198
2014-04-27	237
2014-04-28	261
2014-04-29	205
2014-04-30	203
2014-05-01	211
2014-05-02	199
2014-05-03	201
2014-05-04	300
2014-05-05	285
2014-05-06	234
2014-05-07	321
2014-05-08	256
2014-05-09	259
2014-05-10	236
2014-05-11	251
2014-05-12	269
2014-05-13	267
2014-05-14	268
2014-05-15	270
2014-05-16	260
2014-05-17	188
2014-05-18	202
2014-05-19	282
2014-05-20	275
2014-05-21	254
2014-05-22	268
2014-05-23	230
2014-05-24	209
2014-05-25	216
2014-05-26	241
2014-05-27	216
2014-05-28	248
2014-05-29	281
2014-05-30	230
2014-05-31	165
2014-06-01	167
2014-06-02	209
2014-06-03	256
2014-06-04	253
2014-06-05	225
2014-06-06	231
2014-06-07	196
2014-06-08	241
2014-06-09	263
2014-06-10	226
2014-06-11	251
2014-06-12	209
2014-06-13	197
2014-06-14	194
2014-06-15	214
2014-06-16	180
2014-06-17	207
2014-06-18	200
2014-06-19	243
2014-06-20	200
2014-06-21	201
2014-06-22	203
2014-06-23	212
2014-06-24	194
2014-06-25	193
2014-06-26	171
2014-06-27	156
2014-06-28	152
2014-06-29	171
2014-06-30	178
2014-07-01	189
2014-07-02	182
2014-07-03	159
2014-07-04	166
2014-07-05	146
2014-07-06	163
2014-07-07	183
2014-07-08	288
2014-07-09	193
2014-07-10	193
2014-07-11	159
2014-07-12	144
2014-07-13	149
2014-07-14	156
2014-07-15	180
2014-07-16	183
2014-07-17	170
2014-07-18	160
2014-07-19	150
2014-07-20	147
2014-07-21	183
2014-07-22	211
2014-07-23	194
2014-07-24	182
2014-07-25	162
2014-07-26	166
2014-07-27	166
2014-07-28	187
2014-07-29	155
2014-07-30	175
2014-07-31	179
2014-08-01	164
2014-08-02	156
2014-08-03	165
2014-08-04	184
2014-08-05	184
2014-08-06	195
2014-08-07	186
2014-08-08	191
2014-08-09	136
2014-08-10	152
2014-08-11	169
2014-08-12	183
2014-08-13	168
2014-08-14	165
2014-08-15	192
2014-08-16	159
2014-08-17	180
2014-08-18	182
2014-08-19	169
2014-08-20	191
2014-08-21	185
2014-08-22	194
2014-08-23	184
2014-08-24	173
2014-08-25	210
2014-08-26	203
2014-08-27	202
2014-08-28	192
2014-08-29	192
2014-08-30	165
2014-08-31	167
2014-09-01	209
2014-09-02	184
2014-09-03	224
2014-09-04	216
2014-09-05	193
2014-09-06	154
2014-09-07	158
2014-09-08	172
2014-09-09	209
2014-09-10	225
2014-09-11	222
2014-09-12	193
2014-09-13	175
2014-09-14	212
2014-09-15	237
2014-09-16	250
2014-09-17	242
2014-09-18	251
2014-09-19	244
2014-09-20	189
2014-09-21	220
2014-09-22	315
2014-09-23	324
2014-09-24	377
2014-09-25	304
2014-09-26	239
2014-09-27	232
2014-09-28	256
2014-09-29	262
2014-09-30	221
2014-10-01	175
2014-10-02	161
2014-10-03	180
2014-10-04	182
2014-10-05	175
2014-10-06	210
2014-10-07	206
2014-10-08	270
2014-10-09	247
2014-10-10	273
2014-10-11	283
2014-10-12	210
2014-10-13	257
2014-10-14	213
2014-10-15	309
2014-10-16	244
2014-10-17	248
2014-10-18	251
2014-10-19	224
2014-10-20	275
2014-10-21	324
2014-10-22	272
2014-10-23	284
2014-10-24	236
2014-10-25	219
2014-10-26	233
2014-10-27	295
2014-10-28	263
2014-10-29	272
2014-10-30	231
2014-10-31	240
2014-11-01	249
2014-11-02	255
2014-11-03	317
2014-11-04	267
2014-11-05	240
2014-11-06	275
2014-11-07	234
2014-11-08	232
2014-11-09	252
2014-11-10	241
2014-11-11	230
2014-11-12	286
2014-11-13	341
2014-11-14	297
2014-11-15	263
2014-11-16	305
2014-11-17	334
2014-11-18	357
2014-11-19	270
2014-11-20	318
2014-11-21	254
2014-11-22	277
2014-11-23	263
2014-11-24	315
2014-11-25	324
2014-11-26	311
2014-11-27	289
2014-11-28	281
2014-11-29	261
2014-11-30	303
2014-12-01	317
2014-12-02	367
2014-12-03	320
2014-12-04	297
2014-12-05	281
2014-12-06	234
2014-12-07	296
2014-12-08	277
2014-12-09	309
2014-12-10	312
2014-12-11	306
2014-12-12	271
2014-12-13	244
2014-12-14	279
2014-12-15	337
2014-12-16	333
2014-12-17	283
2014-12-18	279
2014-12-19	248
2014-12-20	193
2014-12-21	242
2014-12-22	244
2014-12-23	236
2014-12-24	219
2014-12-25	259
2014-12-26	217
2014-12-27	191
2014-12-28	217
2014-12-29	254
2014-12-30	219
2014-12-31	230
2015-01-01	165
2015-01-02	250
2015-01-03	225
2015-01-04	258
2015-01-05	222
2015-01-06	226
2015-01-07	270
2015-01-08	248
2015-01-09	234
2015-01-10	207
2015-01-11	213
2015-01-12	230
2015-01-13	242
2015-01-14	235
2015-01-15	193
2015-01-16	215
2015-01-17	177
2015-01-18	192
2015-01-19	216
2015-01-20	227
2015-01-21	206
2015-01-22	198
2015-01-23	188
2015-01-24	170
2015-01-25	184
2015-01-26	212
2015-01-27	203
2015-01-28	210
2015-01-29	176
2015-01-30	195
2015-01-31	171
2015-02-01	163
2015-02-02	203
2015-02-03	179
2015-02-04	203
2015-02-05	209
2015-02-06	195
2015-02-07	151
2015-02-08	168
2015-02-09	216
2015-02-10	182
2015-02-11	195
2015-02-12	180
2015-02-13	181
2015-02-14	156
2015-02-15	172
2015-02-16	161
2015-02-17	167
2015-02-18	142
2015-02-19	143
2015-02-20	150
2015-02-21	138
2015-02-22	168
2015-02-23	169
2015-02-24	161
2015-02-25	209
2015-02-26	225
2015-02-27	219
2015-02-28	264
2015-03-01	235
2015-03-02	240
2015-03-03	270
2015-03-04	286
2015-03-05	224
2015-03-06	222
2015-03-07	193
2015-03-08	189
2015-03-09	296
2015-03-10	258
2015-03-11	254
2015-03-12	236
2015-03-13	231
2015-03-14	200
2015-03-15	257
2015-03-16	238
2015-03-17	300
2015-03-18	290
2015-03-19	292
2015-03-20	245
2015-03-21	227
2015-03-22	290
2015-03-23	316
2015-03-24	310
2015-03-25	274
2015-03-26	278
2015-03-27	218
2015-03-28	197
2015-03-29	213
2015-03-30	269
2015-03-31	308
2015-04-01	294
2015-04-02	247
2015-04-03	253
2015-04-04	205
2015-04-05	217
2015-04-06	264
2015-04-07	284
2015-04-08	318
2015-04-09	282
2015-04-10	244
2015-04-11	234
2015-04-12	307
2015-04-13	284
2015-04-14	314
2015-04-15	271
2015-04-16	236
2015-04-17	240
2015-04-18	250
2015-04-19	236
2015-04-20	296
2015-04-21	255
2015-04-22	267
2015-04-23	298
2015-04-24	210
2015-04-25	246
2015-04-26	250
2015-04-27	274
2015-04-28	283
2015-04-29	301
2015-04-30	238
2015-05-01	210
2015-05-02	210
2015-05-03	253
2015-05-04	319
2015-05-05	313
2015-05-06	329
2015-05-07	309
2015-05-08	158
2015-05-09	256
2015-05-10	222
2015-05-11	282
2015-05-12	291
2015-05-13	301
2015-05-14	267
2015-05-15	235
2015-05-16	267
2015-05-17	320
2015-05-18	317
2015-05-19	349
2015-05-20	257
2015-05-21	297
2015-05-22	241
2015-05-23	244
2015-05-24	257
2015-05-25	265
2015-05-26	270
2015-05-27	296
2015-05-28	292
2015-05-29	309
2015-05-30	263
2015-05-31	246
2015-06-01	240
2015-06-02	289
2015-06-03	267
2015-06-04	253
2015-06-05	243
2015-06-06	199
2015-06-07	222
2015-06-08	274
2015-06-09	266
2015-06-10	245
2015-06-11	227
2015-06-12	244
2015-06-13	275
2015-06-14	287
2015-06-15	270
2015-06-16	271
2015-06-17	249
2015-06-18	244
2015-06-19	259
2015-06-20	174
2015-06-21	176
2015-06-22	238
2015-06-23	253
2015-06-24	261
2015-06-25	303
2015-06-26	182
2015-06-27	182
2015-06-28	188
2015-06-29	288
2015-06-30	270
2015-07-01	305
2015-07-02	244
2015-07-03	205
2015-07-04	186
2015-07-05	236
2015-07-06	335
2015-07-07	257
2015-07-08	253
2015-07-09	223
2015-07-10	218
2015-07-11	201
2015-07-12	219
2015-07-13	264
2015-07-14	251
2015-07-15	231
2015-07-16	251
2015-07-17	204
2015-07-18	187
2015-07-19	182
2015-07-20	250
2015-07-21	256
2015-07-22	282
2015-07-23	240
2015-07-24	226
2015-07-25	168
2015-07-26	191
2015-07-27	201
2015-07-28	249
2015-07-29	225
2015-07-30	231
2015-07-31	214
2015-08-01	193
2015-08-02	183
2015-08-03	223
2015-08-04	203
2015-08-05	203
2015-08-06	197
2015-08-07	214
2015-08-08	180
2015-08-09	167
2015-08-10	204
2015-08-11	203
2015-08-12	236
2015-08-13	202
2015-08-14	191
2015-08-15	194
2015-08-16	172
2015-08-17	216
2015-08-18	234
2015-08-19	216
2015-08-20	202
2015-08-21	179
2015-08-22	180
2015-08-23	166
2015-08-24	198
2015-08-25	198
2015-08-26	225
2015-08-27	224
2015-08-28	215
2015-08-29	200
2015-08-30	191
2015-08-31	219
2015-09-01	241
2015-09-02	214
2015-09-03	196
2015-09-04	150
2015-09-05	193
2015-09-06	225
2015-09-07	235
2015-09-08	266
2015-09-09	224
2015-09-10	238
2015-09-11	223
2015-09-12	169
2015-09-13	190
2015-09-14	250
2015-09-15	269
2015-09-16	293
2015-09-17	269
2015-09-18	250
2015-09-19	237
2015-09-20	246
2015-09-21	309
2015-09-22	300
2015-09-23	300
2015-09-24	263
2015-09-25	267
2015-09-26	318
2015-09-27	300
2015-09-28	322
2015-09-29	279
2015-09-30	243
2015-10-01	187
2015-10-02	200
2015-10-03	203
2015-10-04	211
2015-10-05	210
2015-10-06	216
2015-10-07	248
2015-10-08	310
2015-10-09	288
2015-10-10	289
2015-10-11	237
2015-10-12	284
2015-10-13	268
2015-10-14	286
2015-10-15	284
2015-10-16	252
2015-10-17	239
2015-10-18	246
2015-10-19	319
2015-10-20	291
2015-10-21	350
2015-10-22	327
2015-10-23	274
2015-10-24	231
2015-10-25	287
2015-10-26	316
2015-10-27	323
2015-10-28	298
2015-10-29	314
2015-10-30	279
2015-10-31	272
2015-11-01	264
2015-11-02	313
2015-11-03	326
2015-11-04	308
2015-11-05	298
2015-11-06	288
2015-11-07	259
2015-11-08	294
2015-11-09	383
2015-11-10	375
2015-11-11	264
2015-11-12	318
2015-11-13	268
2015-11-14	289
2015-11-15	298
2015-11-16	411
2015-11-17	336
2015-11-18	352
2015-11-19	415
2015-11-20	367
2015-11-21	368
2015-11-22	311
2015-11-23	341
2015-11-24	390
2015-11-25	434
2015-11-26	512
2015-11-27	366
2015-11-28	352
2015-11-29	557
2015-11-30	773
2015-12-01	794
2015-12-02	486
2015-12-03	419
2015-12-04	390
2015-12-05	350
2015-12-06	422
2015-12-07	444
2015-12-08	443
2015-12-09	406
2015-12-10	416
2015-12-11	412
2015-12-12	375
2015-12-13	565
2015-12-14	572
2015-12-15	458
2015-12-16	383
2015-12-17	345
2015-12-18	281
2015-12-19	304
2015-12-20	354
2015-12-21	365
2015-12-22	319
2015-12-23	418
2015-12-24	359
2015-12-25	312
2015-12-26	285
2015-12-27	362
2015-12-28	353
2015-12-29	342
2015-12-30	296
2015-12-31	250
2016-01-01	236
2016-01-02	277
2016-01-03	345
2016-01-04	351
2016-01-05	314
2016-01-06	299
2016-01-07	301
2016-01-08	251
2016-01-09	248
2016-01-10	261
2016-01-11	281
2016-01-12	327
2016-01-13	282
2016-01-14	261
2016-01-15	281
2016-01-16	231
2016-01-17	230
2016-01-18	297
2016-01-19	281
2016-01-20	339
2016-01-21	278
2016-01-22	281
2016-01-23	300
2016-01-24	340
2016-01-25	371
2016-01-26	266
2016-01-27	250
2016-01-28	269
2016-01-29	215
2016-01-30	182
2016-01-31	210
2016-02-01	222
2016-02-02	178
2016-02-03	165
2016-02-04	166
2016-02-05	168
2016-02-06	155
2016-02-07	155
2016-02-08	141
2016-02-09	148
2016-02-10	158
2016-02-11	201
2016-02-12	201
2016-02-13	168
2016-02-14	208
2016-02-15	209
2016-02-16	227
2016-02-17	260
2016-02-18	229
2016-02-19	249
2016-02-20	218
2016-02-21	195
2016-02-22	229
2016-02-23	231
2016-02-24	280
2016-02-25	248
2016-02-26	221
2016-02-27	187
2016-02-28	211
2016-02-29	274
2016-03-01	293
2016-03-02	309
2016-03-03	252
2016-03-04	235
2016-03-05	208
2016-03-06	246
2016-03-07	292
2016-03-08	275
2016-03-09	313
2016-03-10	323
2016-03-11	234
2016-03-12	261
2016-03-13	293
2016-03-14	304
2016-03-15	335
2016-03-16	302
2016-03-17	263
2016-03-18	276
2016-03-19	242
2016-03-20	239
2016-03-21	317
2016-03-22	308
2016-03-23	312
2016-03-24	260
2016-03-25	254
2016-03-26	210
2016-03-27	223
2016-03-28	254
2016-03-29	279
2016-03-30	238
2016-03-31	256
2016-04-01	289
2016-04-02	216
2016-04-03	231
2016-04-04	251
2016-04-05	250
2016-04-06	290
2016-04-07	283
2016-04-08	337
2016-04-09	233
2016-04-10	249
2016-04-11	292
2016-04-12	326
2016-04-13	283
2016-04-14	272
2016-04-15	231
2016-04-16	211
2016-04-17	261
2016-04-18	309
2016-04-19	259
2016-04-20	292
2016-04-21	272
2016-04-22	274
2016-04-23	294
2016-04-24	296
2016-04-25	363
2016-04-26	289
2016-04-27	299
2016-04-28	268
2016-04-29	240
2016-04-30	208
2016-05-01	224
2016-05-02	304
2016-05-03	258
2016-05-04	319
2016-05-05	271
2016-05-06	292
2016-05-07	259
2016-05-08	283
2016-05-09	306
2016-05-10	303
2016-05-11	284
2016-05-12	263
2016-05-13	249
2016-05-14	247
2016-05-15	286
2016-05-16	290
2016-05-17	270
2016-05-18	285
2016-05-19	287
2016-05-20	225
2016-05-21	246
2016-05-22	270
2016-05-23	282
2016-05-24	270
2016-05-25	296
2016-05-26	269
2016-05-27	227
2016-05-28	208
2016-05-29	268
2016-05-30	242
2016-05-31	265
2016-06-01	272
2016-06-02	227
2016-06-03	236
2016-06-04	276
2016-06-05	245
2016-06-06	280
2016-06-07	252
2016-06-08	251
2016-06-09	162
2016-06-10	232
2016-06-11	240
2016-06-12	275
2016-06-13	308
2016-06-14	299
2016-06-15	241
2016-06-16	262
2016-06-17	233
2016-06-18	178
2016-06-19	223
2016-06-20	242
2016-06-21	268
2016-06-22	250
2016-06-23	268
2016-06-24	250
[truncated: 2,326 more rows]
