# Supplementary material for: Public interest in biodiversity and climate change: A comparative culturomics study of China and the UK
Source: PLoS One. 2026 Jan 14;21(1):e0338006. doi: 10.1371/journal.pone.0338006 (PMC12803463; doi:10.1371/journal.pone.0338006)
Supplement: S1 Dataset — (ZIP) [file pone.0338006.s004.zip › Gooogle Trends and Baidu Index Dataset/Google Trends Biodiversity.xlsx]

## Sheet: multiTimeline
2011-01-01	67
2011-02-01	58
2011-03-01	82
2011-04-01	60
2011-05-01	68
2011-06-01	61
2011-07-01	35
2011-08-01	36
2011-09-01	50
2011-10-01	55
2011-11-01	73
2011-12-01	41
2012-01-01	57
2012-02-01	51
2012-03-01	67
2012-04-01	53
2012-05-01	64
2012-06-01	43
2012-07-01	36
2012-08-01	27
2012-09-01	45
2012-10-01	48
2012-11-01	52
2012-12-01	35
2013-01-01	54
2013-02-01	50
2013-03-01	60
2013-04-01	64
2013-05-01	57
2013-06-01	48
2013-07-01	28
2013-08-01	27
2013-09-01	49
2013-10-01	53
2013-11-01	53
2013-12-01	37
2014-01-01	49
2014-02-01	56
2014-03-01	59
2014-04-01	55
2014-05-01	57
2014-06-01	50
2014-07-01	36
2014-08-01	24
2014-09-01	50
2014-10-01	56
2014-11-01	48
2014-12-01	39
2015-01-01	50
2015-02-01	56
2015-03-01	63
2015-04-01	64
2015-05-01	57
2015-06-01	52
2015-07-01	29
2015-08-01	23
2015-09-01	45
2015-10-01	53
2015-11-01	53
2015-12-01	39
2016-01-01	46
2016-02-01	54
2016-03-01	55
2016-04-01	61
2016-05-01	53
2016-06-01	48
2016-07-01	24
2016-08-01	22
2016-09-01	42
2016-10-01	40
2016-11-01	55
2016-12-01	36
2017-01-01	41
2017-02-01	49
2017-03-01	61
2017-04-01	49
2017-05-01	56
2017-06-01	41
2017-07-01	25
2017-08-01	21
2017-09-01	40
2017-10-01	46
2017-11-01	49
2017-12-01	30
2018-01-01	43
2018-02-01	53
2018-03-01	49
2018-04-01	53
2018-05-01	59
2018-06-01	44
2018-07-01	28
2018-08-01	28
2018-09-01	39
2018-10-01	47
2018-11-01	48
2018-12-01	32
2019-01-01	39
2019-02-01	47
2019-03-01	59
2019-04-01	49
2019-05-01	65
2019-06-01	51
2019-07-01	29
2019-08-01	26
2019-09-01	52
2019-10-01	53
2019-11-01	49
2019-12-01	32
2020-01-01	49
2020-02-01	58
2020-03-01	65
2020-04-01	62
2020-05-01	73
2020-06-01	82
2020-07-01	48
2020-08-01	30
2020-09-01	66
2020-10-01	63
2020-11-01	60
2020-12-01	37
2021-01-01	74
2021-02-01	82
2021-03-01	72
2021-04-01	60
2021-05-01	67
2021-06-01	57
2021-07-01	42
2021-08-01	30
2021-09-01	51
2021-10-01	63
2021-11-01	68
2021-12-01	47
2022-01-01	72
2022-02-01	84
2022-03-01	100
2022-04-01	77
2022-05-01	93
2022-06-01	78
2022-07-01	51
2022-08-01	46
2022-09-01	66
2022-10-01	71
2022-11-01	78
