# Supplementary material for: Public interest in biodiversity and climate change: A comparative culturomics study of China and the UK
Source: PLoS One. 2026 Jan 14;21(1):e0338006. doi: 10.1371/journal.pone.0338006 (PMC12803463; doi:10.1371/journal.pone.0338006)
Supplement: S1 Dataset — (ZIP) [file pone.0338006.s004.zip › Gooogle Trends and Baidu Index Dataset/Google Trends Climate Change.xlsx]

## Sheet: multiTimeline (1)
2011-01-01	11
2011-02-01	11
2011-03-01	14
2011-04-01	7
2011-05-01	10
2011-06-01	8
2011-07-01	6
2011-08-01	5
2011-09-01	7
2011-10-01	9
2011-11-01	11
2011-12-01	8
2012-01-01	8
2012-02-01	10
2012-03-01	10
2012-04-01	7
2012-05-01	8
2012-06-01	6
2012-07-01	5
2012-08-01	4
2012-09-01	6
2012-10-01	8
2012-11-01	10
2012-12-01	6
2013-01-01	8
2013-02-01	8
2013-03-01	9
2013-04-01	7
2013-05-01	8
2013-06-01	6
2013-07-01	5
2013-08-01	3
2013-09-01	6
2013-10-01	8
2013-11-01	9
2013-12-01	7
2014-01-01	9
2014-02-01	10
2014-03-01	10
2014-04-01	7
2014-05-01	8
2014-06-01	6
2014-07-01	4
2014-08-01	3
2014-09-01	8
2014-10-01	7
2014-11-01	10
2014-12-01	6
2015-01-01	7
2015-02-01	8
2015-03-01	10
2015-04-01	8
2015-05-01	8
2015-06-01	7
2015-07-01	5
2015-08-01	4
2015-09-01	7
2015-10-01	8
2015-11-01	13
2015-12-01	12
2016-01-01	9
2016-02-01	9
2016-03-01	9
2016-04-01	8
2016-05-01	9
2016-06-01	6
2016-07-01	5
2016-08-01	4
2016-09-01	6
2016-10-01	8
2016-11-01	12
2016-12-01	8
2017-01-01	11
2017-02-01	9
2017-03-01	10
2017-04-01	7
2017-05-01	8
2017-06-01	10
2017-07-01	5
2017-08-01	5
2017-09-01	7
2017-10-01	8
2017-11-01	10
2017-12-01	7
2018-01-01	8
2018-02-01	7
2018-03-01	8
2018-04-01	7
2018-05-01	7
2018-06-01	6
2018-07-01	5
2018-08-01	5
2018-09-01	6
2018-10-01	11
2018-11-01	11
2018-12-01	9
2019-01-01	8
2019-02-01	14
2019-03-01	17
2019-04-01	23
2019-05-01	18
2019-06-01	16
2019-07-01	13
2019-08-01	11
2019-09-01	27
2019-10-01	19
2019-11-01	19
2019-12-01	15
2020-01-01	19
2020-02-01	17
2020-03-01	14
2020-04-01	11
2020-05-01	12
2020-06-01	11
2020-07-01	8
2020-08-01	6
2020-09-01	13
2020-10-01	12
2020-11-01	14
2020-12-01	9
2021-01-01	15
2021-02-01	15
2021-03-01	13
2021-04-01	12
2021-05-01	12
2021-06-01	11
2021-07-01	12
2021-08-01	13
2021-09-01	14
2021-10-01	19
2021-11-01	31
2021-12-01	12
2022-01-01	16
2022-02-01	15
2022-03-01	16
2022-04-01	100
2022-05-01	16
2022-06-01	13
2022-07-01	15
2022-08-01	10
2022-09-01	12
2022-10-01	14
2022-11-01	17
